# Supplementary material for: Swiss cheese Is Essential for Maintaining Spermatogenesis and the Proper Functioning of Biological Barriers in Drosophila
Source: Int J Mol Sci. 2026 Jun 17;27(12):5486. doi: 10.3390/ijms27125486 (PMC13299251; doi:10.3390/ijms27125486)
Supplement: Supplementary file 1 [file ijms-27-05486-s001.zip]

Archive with 5 entries (5 files):
- ijms-4302880-supplementary figure.pdf
- ijms-4302880-supplementary movie 2 (sws1).avi
- ijms-4302880-supplementary movie1 (WT).avi
- ijms-4302880-supplementary Table S2.xlsx
- ijms-4302880-supplementary TableS1.xlsx
