# Supplementary material for: Swiss cheese Is Essential for Maintaining Spermatogenesis and the Proper Functioning of Biological Barriers in Drosophila
Source: Int J Mol Sci. 2026 Jun 17;27(12):5486. doi: 10.3390/ijms27125486 (PMC13299251; doi:10.3390/ijms27125486)
Supplement: Supplementary file 1 [file ijms-27-05486-s001.zip › ijms-4302880-supplementary Table S2.xlsx]

## Sheet: Shapiro-Wilk
Early actin complexes									Progressed actin complexes								Positive AXO cysts
1 days		5 days		15 days					1 days		5 days		15 days				1 days		5 days		15 days
WT	sws1	WT	sws1	WT	sws1				WT	sws1	WT	sws1	WT	sws1			WT	sws1	WT	sws1	WT	sws1
0.1535	0.1568	0.0201	0.6411	0.0167	0.0001	Shapiro-Wilk p-value			0.2411	0.4138	0.1083	0.1207	0.0036	0.0045	Shapiro-Wilk p-value		0.026	0.1232	0.1183	0.0504	0.0003	0.0073		Shapiro-Wilk p-value
Early actin complexes									Progressed actin complexes
5 days									5 days
WT	sws1	sws1; eya-GAL4; UAS-sws							WT	sws1	sws1; eya-GAL4; UAS-sws
0.0201	0.6411	0.4734	Shapiro-Wilk p-value						0.1083	0.1207	0.511	Shapiro-Wilk p-value
					Seminal vesicule size
					WT	sws1
				Shapiro-Wilk p-value	0.0363	0.0121
					Dextran in ensheathing glia
					UAS-CD8-GFP/NP6520-GAL4	sws1; UAS-CD8-GFP/NP6520-GAL4
				Shapiro-Wilk p-value	0.0654	0.4746
					Dextran in blood-brain barrier
					UAS-CD8-GFP;NP2276-GAL4	UAS-CD8-GFP; UAS-RNAi-sws/NP2276-GAL4
				Shapiro-Wilk p-value	0.0523	0.1101
