# Supplementary material for: Swiss cheese Is Essential for Maintaining Spermatogenesis and the Proper Functioning of Biological Barriers in Drosophila
Source: Int J Mol Sci. 2026 Jun 17;27(12):5486. doi: 10.3390/ijms27125486 (PMC13299251; doi:10.3390/ijms27125486)
Supplement: Supplementary file 1 [file ijms-27-05486-s001.zip › ijms-4302880-supplementary TableS1.xlsx]

## Sheet: down
gene	Name_gene	ID_tr	ID_gene	log2FoldChange	padj
NM_001298544	CG45492	FBtr0346029	CG45492	-9.28221	3.43591855535454e-08
NM_001110682	Pp1-Y1	FBtr0346674	CG41534	-8.89893	1.81152855929713e-07
NM_142038	CG14369	FBtr0082789	CG14369	-7.97423	9.0978428511243e-06
NM_135639	AstCC	FBtr0114455	CG14920	-7.4584	7.11023299304969e-05
NM_138154	mthl8	FBtr0072462	CG32475	-7.44619	7.45125548893378e-05
NM_001259958	SPoCk	FBtr0306600	CG50	-7.12908	0.000341381
NM_165566	CG18853	FBtr0089426	CG18853	-6.94239	0.000461326
NM_001316586	pre-mod(mdg4)-G	FBtr0347111	CG45986	-6.47662	0.00322918
NM_137468	CG18536	FBtr0086758	CG18536	-6.40517	2.93071541126049e-07
NM_001202278	CG42759	FBtr0303304	CG42759	-6.31953	0.00380918
NM_169915	CG31205	FBtr0300451	CG31205	-6.19564	0.00555815
NM_135771	kek4	FBtr0080485	CG9431	-6.15981	9.73438074844028e-10
NM_139541	CG12017	FBtr0073052	CG12017	-6.03822	0.00199358
NM_140297	CG9760	FBtr0273438	CG9760	-6.03639	0.00917891
NM_134932	CG2772	FBtr0077516	CG2772	-4.88134	2.57475931359434e-05
NM_079024	Cyp6a9	FBtr0300128	CG10246	-4.71095	1.21759590716532e-07
NM_001260225	CG43175	FBtr0305917	CG43175	-4.52147	8.22442571328401e-07
NM_079034	Jhe	FBtr0087223	CG8425	-4.21309	0.0133822
NM_001300519	pre-mod(mdg4)-J	FBtr0343757	CG44882	-4.05743	0.0250882
NM_135548	dpr19	FBtr0080004	CG13140	-4.03162	0.00354385
NM_142280	CG42446	FBtr0300198	CG42446	-4.00905	9.63723339323205e-35
NM_132742	CG5347	FBtr0073936	CG5347	-3.94918	8.78908541868818e-25
NM_139546	Drsl5	FBtr0073062	CG10812	-3.78553	2.01085779612691e-06
NM_001104237	CG7900	FBtr0113204	CG7900	-3.72524	5.5928169214272e-19
NM_001144436	Dscam4	FBtr0299839	CG42330	-3.65772	0.000740067
NM_057494	grh	FBtr0299705	CG42311	-3.62649	3.193839687006e-10
NM_001298554	Sdic3	FBtr0346675	CG32823	-3.36745	7.38669838771363e-05
NM_142236	CG9593	FBtr0307203	CG9593	-3.18917	0.0282123
NM_139584	CG14982	FBtr0073163	CG14982	-3.18121	0.0277147
NM_168093	CG11353	FBtr0073308	CG11353	-3.13002	1.96828182077726e-05
NM_141441	CG14610	FBtr0303197	CG14610	-2.96927	0.000556875
NM_078662	B-H2	FBtr0074429	CG5488	-2.8839	8.99703671187621e-09
NM_176384	CG10508	FBtr0307385	CG10508	-2.87015	1.66651786811206e-17
NM_166112	Erasp	FBtr0087279	CG30090	-2.84632	5.863676971022131e-17
NM_136544	CG12780	FBtr0088736	CG12780	-2.83497	0.0212755
NM_132669	CG11816	FBtr0073785	CG11816	-2.80743	0.0147853
NM_143110	CG11889	FBtr0100614	CG11889	-2.76215	9.162970847454239e-11
NM_135724	Oatp33Ea	FBtr0080384	CG5427	-2.72324	0.0205154
NM_079232	mei-P22	FBtr0076836	CG14827	-2.70553	0.0116274
NM_141965	CG14395	FBtr0300769	CG14395	-2.61651	0.0100908
NM_080175	GstD5	FBtr0082572	CG12242	-2.59424	3.97418944833244e-20
NM_142324	EMC2A	FBtr0083375	CG17556	-2.49892	5.210996545636579e-12
NM_001259467	CG43110	FBtr0304897	CG43110	-2.46967	5.0161345049335196e-11
NM_176328	CG17364	FBtr0333026	CG17364	-2.44072	0.000197821
NM_001259140	CG43231	FBtr0306283	CG43231	-2.41781	2.45375816253527e-12
NM_136629	Cyp4p3	FBtr0088593	CG10843	-2.33719	1.51610501474322e-15
NM_057920	SA1	FBtr0079349	CG3423	-2.30336	4.43825474394574e-05
NM_080068	Ggamma30A	FBtr0079795	CG3694	-2.29913	0.015906
NM_058039	AkhR	FBtr0079308	CG11325	-2.29615	0.00071017
NM_135437	CG3748	FBtr0079803	CG3748	-2.12912	2.23910333474587e-27
NM_001038873	Dso2	FBtr0100038	CG33990	-2.10476	2.52861471586611e-07
NM_078570	nod	FBtr0073516	CG1763	-2.09593	7.19692576385712e-05
NM_137156	Cyp6a23	FBtr0087452	CG10242	-2.03519	0.00554527
NM_140932	CG6996	FBtr0302721	CG6996	-2.01013	0.0233242
NM_164870	Nckx30C	FBtr0079926	CG18660	-1.96112	0.0191735
NM_144038	Dso1	FBtr0071559	CG15231	-1.95112	4.69891552235012e-14
NM_057431	Uro	FBtr0079486	CG7171	-1.94404	0.0158821
NM_057614	Ror	FBtr0079978	CG4926	-1.91076	0.000164962
NM_057703	ProtB	FBtr0080681	CG4478	-1.90118	3.0524968457868404e-31
NM_001103922	CG34396	FBtr0112644	CG34396	-1.88691	1.44755598816998e-07
NM_134718	IA-2	FBtr0301416	CG31795	-1.87635	5.32872211971897e-06
NM_136740	CG12896	FBtr0088315	CG12896	-1.84398	3.91815455150594e-06
NM_132534	CG10353	FBtr0114451	CG10353	-1.8363	0.00232624
NM_170216	CG31370	FBtr0290055	CG31370	-1.82834	9.7681267053338e-05
NM_138247	tfc	FBtr0072659	CG9134	-1.79712	0.0243557
NM_139797	CG8519	FBtr0076942	CG8519	-1.77941	0.00836211
NM_139952	Cpr66Cb	FBtr0076601	CG7076	-1.75694	9.0978428511243e-06
NM_001298538	CG45486	FBtr0346035	CG45486	-1.75615	5.92974041280292e-08
NM_078819	Gr32a	FBtr0080198	CG14916	-1.68315	0.0370398
NM_168695	CG11905	FBtr0075300	CG11905	-1.67974	0.0127522
NM_176024	rho-6	FBtr0080360	CG17212	-1.65436	4.75477005185961e-05
NM_135919	CG18477	FBtr0080756	CG18477	-1.62906	0.00277275
NM_136130	CG18094	FBtr0081243	CG18094	-1.61204	0.0377947
NM_136836	CG13203	FBtr0304901	CG13203	-1.61053	0.0252511
NM_169342	CG31406	FBtr0082235	CG31406	-1.60126	2.4748145628135002e-18
NM_138169	Kaz1-ORFB	FBtr0072488	CG1220	-1.60036	0.000160479
NM_078839	Acyp	FBtr0080555	CG16870	-1.59588	2.29057902369238e-11
NM_143597	CG15563	FBtr0085771	CG15563	-1.5947	0.0455693
NM_135292	CG13793	FBtr0302518	CG13793	-1.59278	0.0327022
NM_135511	CG5727	FBtr0079958	CG5727	-1.5792	3.76641672575046e-13
NM_001032042	CG33773	FBtr0091774	CG33773	-1.57188	6.22574033747166e-07
NM_001275946	CG43694	FBtr0310577	CG43694	-1.56097	0.0145937
NM_141462	MstProx	FBtr0081585	CG1149	-1.53362	0.0122265
NM_170172	sosie	FBtr0084701	CG13636	-1.53247	0.0423019
NM_134978	bdl	FBtr0077425	CG16857	-1.52034	0.0176629
NM_001169796	CG42560	FBtr0301263	CG42560	-1.5179	1.20251541448056e-08
NM_001273147	CG44000	FBtr0334119	CG44000	-1.50538	4.67781503183048e-06
NM_142826	CCAP	FBtr0084333	CG4910	-1.49043	0.00374574
NM_001031875	CG33666	FBtr0302415	CG33666	-1.48192	7.89201905767636e-21
NM_143114	CG10514	FBtr0084864	CG10514	-1.46998	0.00265359
NM_001275152	CG42654	FBtr0331803	CG42654	-1.46643	0.0136921
NM_001144069	SteXh:CG42398	FBtr0300105	CG42398	-1.43584	0.0131235
NM_057692	oaf	FBtr0077777	CG9884	-1.43576	8.41696781025969e-08
NM_165611	rgr	FBtr0088692	CG8643	-1.41571	5.04936890177069e-06
NM_144075	CG14974	FBtr0073140	CG14974	-1.38573	2.18605929076136e-14
NM_001316649	SdicC	FBtr0445174	CG46277	-1.38468	0.0318397
NM_136465	CG2065	FBtr0088922	CG2065	-1.35908	0.000163651
NM_001258909	CG43402	FBtr0308745	CG43402	-1.35264	4.71527325148523e-06
NM_166734	CG32006	FBtr0089170	CG32006	-1.34941	7.29850719233713e-08
NM_001043236	CG12817	FBtr0110952	CG12817	-1.32982	2.88181327589236e-06
NM_143126	CG10553	FBtr0084853	CG10553	-1.31556	1.27171598028641e-07
NM_135072	Cyp4ac1	FBtr0079066	CG14032	-1.30158	0.00138154
NM_001259954	CG43312	FBtr0306848	CG43312	-1.2966	0.0116767
NM_078520	sws	FBtr0071125	CG2212	-1.29506	1.0135666524313e-08
NM_141032	CG10512	FBtr0078297	CG10512	-1.29048	7.38124082985565e-06
NM_136909	Vha36-2	FBtr0088000	CG13167	-1.28891	1.69224647030908e-06
NM_166259	CG30325	FBtr0086821	CG30325	-1.2889	9.39318503864256e-07
NM_001104283	CG34307	FBtr0301079	CG34307	-1.28719	0.033355
NM_001202052	CG42690	FBtr0302889	CG42690	-1.27955	1.16190609284727e-07
NM_206410	AsnS	FBtr0089463	CG33486	-1.2759	0.0181449
NM_001299270	Cyp6a14	FBtr0345575	CG8687	-1.27418	0.0452821
NM_170242	CG31380	FBtr0084918	CG31380	-1.24743	0.0407824
NM_143113	CG10513	FBtr0114505	CG10513	-1.22941	0.000630668
NM_166149	CG30094	FBtr0087233	CG30094	-1.21847	0.00084628
NM_136781	CG18004	FBtr0089728	CG18004	-1.2163	0.044602
NM_136352	CG14591	FBtr0086025	CG14591	-1.21054	0.00841256
NM_141482	CG18268	FBtr0081772	CG18268	-1.20897	0.000143523
NM_001259063	CG43167	FBtr0305896	CG43167	-1.20606	6.94146842440515e-05
NM_078713	S6kII	FBtr0077360	CG17596	-1.20285	0.025451
NM_136536	Cyp4ad1	FBtr0088760	CG2110	-1.2007	0.0220365
NM_137250	CG8441	FBtr0087247	CG8441	-1.18754	0.00102059
NM_165402	CG31693	FBtr0085931	CG31693	-1.18308	4.6858115958499e-07
NM_165090	CG31835	FBtr0080667	CG31835	-1.15877	2.29346239054967e-06
NM_001298542	CG45490	FBtr0346031	CG45490	-1.1569	1.62483751001315e-06
NM_167086	CG3168	FBtr0070984	CG3168	-1.15578	0.00355166
NM_143350	CG4815	FBtr0085260	CG4815	-1.14816	0.0090992
NM_144459	CG18731	FBtr0085459	CG18731	-1.14723	7.50449436272195e-05
NM_135248	CG43322	FBtr0306926	CG43322	-1.14239	0.00142331
NM_057698	Ance	FBtr0080552	CG8827	-1.12841	4.95482053022621e-05
NM_058012	Pcd	FBtr0085458	CG1963	-1.12636	4.41961249988337e-05
NM_140056	Nf-YA	FBtr0076504	CG3891	-1.12129	0.00316302
NM_167550	CG4829	FBtr0074336	CG4829	-1.12042	0.0315652
NM_136414	CG12831	FBtr0300063	CG12831	-1.1182	3.06582366754233e-13
NM_138264	CG9173	FBtr0072720	CG9173	-1.11543	1.12392570942073e-13
NM_136674	CG1648	FBtr0088493	CG1648	-1.11112	2.14777941671939e-07
NM_001014459	dpr3	FBtr0300671	CG33516	-1.10335	0.0159464
NM_001104349	CG34279	FBtr0112474	CG34279	-1.08994	0.0079169
NM_167406	betaNACtes6	FBtr0073918	CG32598	-1.07347	0.0371748
NM_176479	GstD3	FBtr0082570	CG4381	-1.06272	1.07526254026236e-05
NM_137268	CG30099	FBtr0087180	CG30099	-1.057	6.68151811198031e-05
NM_140184	NaPi-III	FBtr0301438	CG7628	-1.05678	0.000434218
NM_057333	Arr1	FBtr0081030	CG5711	-1.04574	0.0470289
NM_001031873	CG33668	FBtr0302418	CG33668	-1.03617	5.75015849946056e-09
NM_169340	CG12592	FBtr0082233	CG12592	-1.02928	0.028738
NM_001032274	CG33704	FBtr0091692	CG33704	-1.01095	2.30835461298586e-08
NM_166612	CG42559	FBtr0301258	CG42559	-1.00631	2.6969870181248398e-11
NM_135658	CG14926	FBtr0080251	CG14926	-0.991342	9.502859417283949e-18
NM_001031874	CG33667	FBtr0302416	CG33667	-0.989136	6.360879857508489e-11
NM_166706	CG30430	FBtr0072448	CG30430	-0.986327	3.6820768765795997e-13
NM_137859	CG4250	FBtr0071865	CG4250	-0.982016	0.0241683
NM_167106	sloth1	FBtr0071007	CG32736	-0.978585	0.0451461
NM_001273544	CG31826	FBtr0331280	CG31826	-0.974351	2.27706301256908e-05
NM_142063	CG14362	FBtr0082881	CG14362	-0.972259	0.0002102
NM_001202049	CG42753	FBtr0303283	CG42753	-0.972201	0.000125471
NM_138066	CG15873	FBtr0072357	CG15873	-0.967701	0.00354303
NM_001259865	UQCR-6.4L	FBtr0306084	CG43206	-0.965713	0.00109884
NM_168602	CG32148	FBtr0075630	CG32148	-0.964456	1.81365208411996e-08
NM_137617	ppk6	FBtr0086321	CG11209	-0.954662	0.021925
NM_136699	CG12128	FBtr0088393	CG12128	-0.951592	0.000178733
NM_142095	red	FBtr0082921	CG12207	-0.934539	1.33567750820847e-06
NM_141970	CG12279	FBtr0082656	CG12279	-0.932387	0.0024343
NM_136888	Hen1	FBtr0087984	CG12367	-0.930903	0.00509833
NM_079532	Mst84Da	FBtr0081584	CG17946	-0.930579	3.63760525518961e-11
NM_169443	GC2	FBtr0082485	CG12201	-0.925695	4.409513657337e-05
NM_001258996	CG43321	FBtr0306925	CG43321	-0.921142	0.000220614
NM_057690	ana	FBtr0088559	CG8084	-0.911003	0.00896778
NM_164686	CG31639	FBtr0079207	CG31639	-0.904114	1.65995656769645e-14
NM_137633	CG16739	FBtr0086286	CG16739	-0.90105	1.81365208411996e-08
NM_142536	CG5250	FBtr0083743	CG5250	-0.8949	0.00208257
NM_057872	dj	FBtr0089741	CG1980	-0.891921	1.0961623259666999e-12
NM_169836	CG31226	FBtr0083675	CG31226	-0.888712	3.78072120218001e-13
NM_170077	Est17	FBtr0084421	CG10175	-0.888456	0.019007
NM_001104337	CG34274	FBtr0112469	CG34274	-0.888163	1.26507581748744e-05
NM_165987	CG30060	FBtr0087714	CG30060	-0.887749	0.000603311
NM_165002	bru1	FBtr0080344	CG31762	-0.887723	1.01689742184845e-08
NM_176224	CG33136	FBtr0086653	CG33136	-0.885046	1.16361862883376e-08
NM_164712	CG17376	FBtr0079379	CG17376	-0.882825	7.49320924447594e-16
NM_143441	ND-20L	FBtr0085440	CG2014	-0.878196	0.0139851
NM_079108	bgcn	FBtr0072232	CG30170	-0.874448	0.0416963
NM_001260265	CG43203	FBtr0306081	CG43203	-0.870936	0.00747149
NM_166952	CG32795	FBtr0070491	CG32795	-0.86551	0.0234758
NM_137288	S-Lap8	FBtr0087087	CG4439	-0.865195	1.3649758451382e-14
NM_001038782	CG34049	FBtr0302372	CG34049	-0.864343	0.00138538
NM_144062	CG11373	FBtr0078657	CG11373	-0.864251	3.19472540191861e-05
NM_165033	CG31730	FBtr0080480	CG31730	-0.859079	0.000104182
NM_176315	CG6527	FBtr0076291	CG6527	-0.858213	3.54281230674558e-07
NM_137872	CG13527	FBtr0071880	CG13527	-0.853977	1.96828182077726e-05
NM_137075	CG18568	FBtr0087608	CG18568	-0.852242	0.000456798
NM_001110982	Parp1	FBtr0113885	CG40411	-0.850499	2.1203349427147e-07
NM_167716	I-3	FBtr0302971	CG11233	-0.848945	0.000686693
NM_135198	CG9550	FBtr0079286	CG9550	-0.843682	5.45146781325925e-08
NM_137926	CG3092	FBtr0071999	CG3092	-0.841974	3.90287850266938e-08
NM_135008	Taf12L	FBtr0077420	CG15632	-0.841217	0.00268838
NM_139680	Dnah3	FBtr0289982	CG17150	-0.834691	0.00306229
NM_001144193	CG42287	FBtr0299667	CG42287	-0.833248	0.00899184
NM_080216	Spn42Da	FBtr0086196	CG9453	-0.824881	0.00796006
NM_169664	CG31296	FBtr0083155	CG31296	-0.823601	0.00252807
NM_079286	Ubc4	FBtr0076395	CG8284	-0.821099	6.45866153979395e-05
NM_164945	CG31870	FBtr0080137	CG31870	-0.820837	1.06771156746712e-10
NM_079839	ocn	FBtr0085599	CG7929	-0.820571	3.46780303091788e-12
NM_136026	JMJD4	FBtr0081062	CG7200	-0.809693	0.00597766
NM_001274202	CG44163	FBtr0336639	CG44163	-0.808484	0.00372436
NM_135663	CG14929	FBtr0100456	CG14929	-0.805952	0.0427097
NM_132263	CG12111	FBtr0071232	CG12111	-0.803205	6.76889328120125e-07
NM_144318	CG13245	FBtr0080802	CG13245	-0.801478	6.63405364108677e-07
NM_137290	loopin-1	FBtr0087092	CG4750	-0.799268	9.66944139955505e-13
NM_140050	CG4022	FBtr0076486	CG4022	-0.797405	0.0426366
NM_135820	CG9254	FBtr0080512	CG9254	-0.796596	3.936479546261e-09
NM_132825	CG8128	FBtr0074053	CG8128	-0.791101	0.0140575
NM_137965	CG10332	FBtr0072109	CG10332	-0.790787	0.0244085
NM_140781	CG4306	FBtr0075117	CG4306	-0.788311	0.00307788
NM_168827	CG32219	FBtr0074914	CG32219	-0.787942	0.00423035
NM_165408	CG15219	FBtr0085944	CG15219	-0.78722	8.92600518867132e-12
NM_165288	CG17549	FBtr0081219	CG17549	-0.785964	0.000430482
NM_140734	CG7564	FBtr0075175	CG7564	-0.784932	0.000838345
NM_137716	CG4286	FBtr0071627	CG4286	-0.784648	1.15589809429038e-06
NM_164512	Sbat	FBtr0077630	CG31950	-0.783329	0.0473313
NM_165202	CG31806	FBtr0080952	CG31806	-0.777905	0.000108205
NM_001104514	CG34433	FBtr0112734	CG34433	-0.775731	0.0127866
NM_143170	CG17195	FBtr0084921	CG17195	-0.775206	0.000218838
NM_167822	CG32845	FBtr0072518	CG32845	-0.775181	0.00804549
NM_143056	Trf4-2	FBtr0084718	CG17462	-0.773155	0.000969443
NM_144120	CG12853	FBtr0087406	CG12853	-0.771828	2.89291165374585e-07
NM_143174	CG5024	FBtr0084902	CG5024	-0.768879	2.29346239054967e-06
NM_134755	CG14346	FBtr0077926	CG14346	-0.768111	0.00250254
NM_078756	qtc	FBtr0079012	CG14039	-0.767488	0.0389942
NM_080186	Hsp60B	FBtr0078000	CG2830	-0.764651	1.57267791345326e-06
NM_166468	CG30284	FBtr0071684	CG30284	-0.761082	0.00865484
NM_166260	CG30110	FBtr0086820	CG30110	-0.759454	0.00026661
NM_001103696	CG34168	FBtr0112359	CG34168	-0.758866	1.16190609284727e-07
NM_001259552	CG43209	FBtr0306121	CG43209	-0.750605	0.00343813
NM_142257	CG4287	FBtr0083240	CG4287	-0.749967	0.0383499
NM_144309	CG14933	FBtr0080274	CG14933	-0.749913	0.00572844
NM_143219	Ald2	FBtr0085006	CG5432	-0.748674	1.3753677917168e-05
NM_169051	CG31542	FBtr0078786	CG31542	-0.745442	0.00165614
NM_141602	Iru	FBtr0081965	CG11982	-0.743688	4.41961249988337e-05
NM_001110608	CG41561	FBtr0347010	CG41561	-0.736974	0.00420829
NM_140740	Vps60	FBtr0075201	CG6259	-0.73228	0.000738114
NM_001038808	CG17140	FBtr0100837	CG17140	-0.731847	0.016044
NM_135800	Stard7	FBtr0080468	CG6565	-0.729648	0.000338069
NM_137044	CG13334	FBtr0087677	CG13334	-0.726017	0.00989851
NM_137280	CG15711	FBtr0087167	CG15711	-0.725346	0.000707411
NM_137936	CG9863	FBtr0290285	CG9863	-0.725253	0.0141378
NM_142550	CG3517	FBtr0083770	CG3517	-0.722315	1.11360260711757e-07
NM_058130	Sps2	FBtr0079998	CG5025	-0.722294	0.0148255
NM_142321	VhaM9.7-d	FBtr0083366	CG14909	-0.721625	0.00199358
NM_001104521	CG1638	FBtr0113315	CG1638	-0.721511	0.00232624
NM_133076	CG6470	FBtr0074621	CG6470	-0.719593	0.00808987
NM_057966	RpL39	FBtr0072185	CG3997	-0.717694	0.00497227
NM_079231	Neos	FBtr0076835	CG8614	-0.71724	0.00349673
NM_140818	COX6AL2	FBtr0299821	CG14077	-0.716461	1.0599441670764e-05
NM_170434	Atg16	FBtr0085528	CG31033	-0.716461	0.00201535
NM_001316399	CG46059	FBtr0347275	CG46059	-0.715758	7.85093603443373e-09
NM_134906	ND-B14.5B	FBtr0077617	CG12400	-0.713286	0.0187603
NM_165102	vig	FBtr0080718	CG4170	-0.712835	0.000556731
NM_136789	Spn47C	FBtr0088211	CG7722	-0.711608	8.18548867855664e-05
NM_001031989	CG43675	FBtr0310402	CG43675	-0.709806	8.28854364393402e-06
NM_001031955	gdl-ORF39	FBtr0091756	CG33755	-0.709522	0.000224491
NM_169887	CG4390	FBtr0083836	CG4390	-0.708401	9.5004660676582e-05
NM_135333	Cka	FBtr0079536	CG7392	-0.70669	0.0337875
NM_001259900	CG43049	FBtr0304634	CG43049	-0.705469	0.000163651
NM_134759	CG18132	FBtr0077919	CG18132	-0.705452	0.0227144
NM_166297	CG5327	FBtr0086707	CG5327	-0.703757	0.00219601
NM_164663	COX6CL	FBtr0079159	CG31644	-0.703489	1.13257449745356e-06
NM_137347	CG15605	FBtr0087002	CG15605	-0.700261	0.00827038
NM_057260	CG10561	FBtr0081155	CG10561	-0.699328	0.000512025
NM_001201827	CG42847	FBtr0303932	CG42847	-0.698143	1.34335648079147e-05
NM_136531	CG2127	FBtr0088765	CG2127	-0.697412	1.16361862883376e-08
NM_134823	robl22E	FBtr0077800	CG10838	-0.695913	0.000797142
NM_167156	CG32713	FBtr0071243	CG32713	-0.693914	0.000100992
NM_001144495	CG42393	FBtr0300044	CG42393	-0.692529	1.09095705242915e-08
NM_170633	CG3982	FBtr0076485	CG3982	-0.688634	1.02937301306368e-07
NM_136733	CG46298	FBtr0445675	CG46298	-0.688406	2.62009917857923e-05
NM_001103673	CG34161	FBtr0112352	CG34161	-0.684568	0.00309503
NM_168759	CG32192	FBtr0075147	CG32192	-0.68173	1.5559980429583e-06
NM_206370	CG7276	FBtr0075546	CG7276	-0.681664	0.00689408
NM_143301	CG3330	FBtr0085170	CG3330	-0.681367	8.89798925941924e-07
NM_167762	CG17450	FBtr0070056	CG17450	-0.681136	0.000147794
NM_206409	CG33284	FBtr0078291	CG33284	-0.679924	3.75798306111806e-07
NM_001275771	CG44158	FBtr0336470	CG44158	-0.678237	0.0412559
NM_141895	Cs2	FBtr0082552	CG14740	-0.674649	2.02337324717835e-06
NM_078899	Tsp42A	FBtr0086045	CG14468	-0.673916	0.0487643
NM_165407	tplus3b	FBtr0085946	CG31703	-0.670564	0.0198959
NM_135126	CG9016	FBtr0079151	CG9016	-0.670062	3.85569476043849e-08
NM_164405	Pino	FBtr0077987	CG4710	-0.669527	0.0271597
NM_001201906	CG42659	FBtr0303712	CG42659	-0.669227	0.000131126
NM_142076	CG9920	FBtr0082917	CG9920	-0.668366	4.62833893154543e-07
NM_140287	CG17154	FBtr0075990	CG17154	-0.668072	0.0106509
NM_001103611	CG34177	FBtr0112368	CG34177	-0.667949	0.00371429
NM_001103603	CG34175	FBtr0112366	CG34175	-0.666031	0.033355
NM_165616	UQCR-11L	FBtr0088702	CG30354	-0.66414	0.0116607
NM_169283	ps	FBtr0082037	CG8144	-0.664101	5.60277591811596e-06
NM_169305	CG31415	FBtr0082127	CG31415	-0.663631	0.0304901
NM_170533	CG31007	FBtr0085747	CG31007	-0.662916	2.83339686533965e-05
NM_078980	rho-7	FBtr0088045	CG8972	-0.6622	0.0141131
NM_137987	CG5539	FBtr0072123	CG5539	-0.661578	1.79483608313456e-05
NM_138025	Rsph4a	FBtr0072161	CG3121	-0.660896	7.42001559780728e-06
NM_079615	Hsc70-2	FBtr0082707	CG7756	-0.660221	0.000356432
NM_136197	CG17470	FBtr0081406	CG17470	-0.659932	1.57267791345326e-06
NM_135792	CG16825	FBtr0080463	CG16825	-0.658388	0.034051
NM_141651	CG9393	FBtr0082113	CG9393	-0.657289	0.000342004
NM_168032	Tom5	FBtr0073142	CG32267	-0.656175	0.015887
NM_170083	CG31468	FBtr0084473	CG31468	-0.655959	3.49447793803407e-07
NM_079299	Ufd1	FBtr0076223	CG6233	-0.655564	0.0382046
NM_001103931	CG34204	FBtr0112397	CG34204	-0.654752	0.0408243
NM_001259317	CG43171	FBtr0305906	CG43171	-0.654416	0.00522111
NM_141054	sa	FBtr0078401	CG11308	-0.653748	0.0204376
NM_137812	CG11291	FBtr0071773	CG11291	-0.650825	0.0014332
NM_142244	CG4546	FBtr0083184	CG4546	-0.64829	5.51227452915044e-08
NM_165914	CG30056	FBtr0087823	CG30056	-0.645762	0.00842168
NM_168507	CG32112	FBtr0075915	CG32112	-0.6444	0.0012315
NM_170006	Gpdh3	FBtr0306945	CG43343	-0.64208	0.000347038
NM_170468	CG31029	FBtr0085585	CG31029	-0.641212	1.3753677917168e-05
NM_141850	CG14718	FBtr0082426	CG14718	-0.640886	8.43285253874184e-07
NM_165604	swif	FBtr0088771	CG30366	-0.63968	0.0132821
NM_139446	CG1275	FBtr0072905	CG1275	-0.638085	0.00129391
NM_136496	CG14763	FBtr0088875	CG14763	-0.637194	0.000892405
NM_143033	lili	FBtr0084739	CG5807	-0.636538	0.000131126
NM_001103613	CG34178	FBtr0112370	CG34178	-0.635236	0.0269882
NM_135303	CG7164	FBtr0079487	CG7164	-0.633369	4.8524202370602e-05
NM_141805	scpr-A	FBtr0082357	CG5207	-0.633358	1.30514643596142e-07
NM_135751	Vha68-3	FBtr0080421	CG5075	-0.632908	2.02954513658855e-05
NM_137608	CG16898	FBtr0086325	CG16898	-0.632681	0.028442
NM_001259677	CG43089	FBtr0308636	CG43089	-0.632564	0.00849734
NM_080281	Adgf-A2	FBtr0075192	CG32178	-0.632469	2.29165799281678e-05
NM_001038912	CG34012	FBtr0100067	CG34012	-0.631445	0.0298855
NM_135311	CG14537	FBtr0079526	CG14537	-0.631381	0.0178762
NM_001103453	CG34450	FBtr0112756	CG34450	-0.631143	0.00682013
NM_078952	Pfk	FBtr0088420	CG4001	-0.629846	0.000561822
NM_168183	CG32388	FBtr0076933	CG32388	-0.628951	1.06326238058939e-05
NM_078563	dsh	FBtr0073454	CG18361	-0.628587	0.0467907
NM_001259458	CG43237	FBtr0306290	CG43237	-0.628526	0.0359518
NM_136254	CG31988	FBtr0081490	CG31988	-0.628337	3.50117295992345e-08
NM_135404	CatB	FBtr0079731	CG9314	-0.627902	3.76599322614618e-06
NM_134931	CG31952	FBtr0077591	CG31952	-0.627693	0.0150019
NM_141563	CG8136	FBtr0081908	CG8136	-0.62738	1.55269458002323e-06
NM_136530	CG18449	FBtr0089732	CG18449	-0.626594	2.97955636857211e-07
NM_134842	CG3528	FBtr0077781	CG3528	-0.625471	0.00522111
NM_140342	CG17666	FBtr0075923	CG17666	-0.624707	0.00420829
NM_138214	CG13898	FBtr0072599	CG13898	-0.624286	1.26507581748744e-05
NM_134822	CG17237	FBtr0077801	CG17237	-0.623115	0.00152158
NM_132199	orion	FBtr0071129	CG2206	-0.622839	0.0372912
NM_141429	djl	FBtr0081631	CG1984	-0.621777	8.57534479064982e-05
NM_165025	DnaJ-H	FBtr0080493	CG9828	-0.620659	5.58568474575875e-05
NM_001259715	CG43293	FBtr0306821	CG43293	-0.620153	0.0205805
NM_142799	tHMG2	FBtr0084259	CG7046	-0.619774	1.22859112628314e-05
NM_139987	S-Lap1	FBtr0076638	CG6372	-0.619417	2.16518034087056e-08
NM_079529	Mst84Dd	FBtr0081588	CG17935	-0.618987	3.75122669073525e-06
NM_165166	CG31816	FBtr0080868	CG31816	-0.618742	0.00614537
NM_134860	CG9961	FBtr0077740	CG9961	-0.618728	0.0104778
NM_136689	tea	FBtr0088381	CG30007	-0.617812	0.0285482
NM_167078	CG17717	FBtr0070943	CG17717	-0.617624	0.00614233
NM_143147	ymp	FBtr0084894	CG12250	-0.617514	1.00489207106918e-06
NM_136003	mEFTs	FBtr0080994	CG6412	-0.617234	0.000266564
NM_131943	CG11444	FBtr0070698	CG11444	-0.617037	0.0177402
NM_001103879	CG34460	FBtr0112766	CG34460	-0.61666	0.0217231
NM_176391	CG33170	FBtr0089836	CG33170	-0.616283	0.00369669
NM_001382024	CG13868	FBtr0479909	CG13868	-0.612854	0.0357101
NM_134541	CG12679	FBtr0077332	CG12679	-0.612757	0.0127895
NM_135309	Cdc14	FBtr0079492	CG7134	-0.612645	0.000218838
NM_165617	CG30355	FBtr0088726	CG30355	-0.61211	0.000205693
NM_079123	CG42383	FBtr0299995	CG42383	-0.606675	9.29555026446913e-05
NM_079309	yps	FBtr0076027	CG5654	-0.606402	0.00246493
NM_168172	Rexo5	FBtr0076976	CG8368	-0.60512	1.53343076397118e-05
NM_058117	Mst33A	FBtr0080271	CG6541	-0.604866	1.64945738047449e-06
NM_135065	ND-13A	FBtr0079025	CG8680	-0.604805	0.000254314
NM_057855	RpL29	FBtr0071592	CG10071	-0.603707	0.00333561
NM_165167	CG31815	FBtr0080870	CG31815	-0.603625	0.0116034
NM_078959	Prx6c	FBtr0088259	CG11765	-0.603157	0.00651237
NM_001370045	CG7653	FBtr0473622	CG7653	-0.602164	0.00996466
NM_136852	CG13197	FBtr0088078	CG13197	-0.602008	0.00229834
NM_079622	Mst87F	FBtr0082884	CG17956	-0.598929	3.21585092079789e-07
NM_141408	CG1137	FBtr0081705	CG1137	-0.598755	0.000172279
NM_134672	CG11562	FBtr0078130	CG11562	-0.59783	0.000240537
NM_169196	CG31473	FBtr0081749	CG31473	-0.596665	0.00165391
NM_142052	Ubc87F	FBtr0082838	CG9602	-0.596463	3.0024693406699e-05
NM_165598	CG30369	FBtr0088795	CG30369	-0.595017	0.0237076
NM_136769	CG7222	FBtr0088223	CG7222	-0.594869	0.000197821
NM_136087	robl37BC	FBtr0081139	CG15171	-0.592557	0.0190533
NM_136454	Rpe	FBtr0088954	CG30499	-0.591266	0.0277147
NM_144130	CG18336	FBtr0088175	CG18336	-0.588746	0.0129834
NM_140319	CG10616	FBtr0075956	CG10616	-0.587385	0.0038516
NM_136514	Obp44a	FBtr0088816	CG2297	-0.586649	5.01191914795759e-05
NM_166553	CG30270	FBtr0300125	CG30270	-0.586296	0.00601796
NM_136532	CG8701	FBtr0088740	CG8701	-0.584949	1.43402153393733e-06
NM_169976	CG31174	FBtr0084154	CG31174	-0.584836	0.00105582
NM_057505	bic	FBtr0087782	CG3644	-0.58451	0.000122081
NM_001273540	CG43923	FBtr0333240	CG43923	-0.584266	0.0235235
NM_168430	CG32081	FBtr0076198	CG32081	-0.583901	9.60349271952163e-05
NM_168231	CG32371	FBtr0076788	CG32371	-0.582478	5.32163710380839e-05
NM_176414	Mst84B	FBtr0081633	CG1988	-0.577794	6.00589706558375e-05
NM_137607	CG8654	FBtr0086340	CG8654	-0.576624	0.0210704
NM_139543	CG14968	FBtr0073086	CG14968	-0.575165	0.0100409
NM_165328	CG10947	FBtr0081369	CG10947	-0.574289	0.0105049
NM_165390	Cul2	FBtr0085899	CG1512	-0.573447	0.000205693
NM_135544	ClpP	FBtr0080000	CG5045	-0.57292	0.000162917
NM_135716	CG17010	FBtr0080354	CG17010	-0.572243	0.00142331
NM_141853	CG14721	FBtr0082430	CG14721	-0.571559	0.0159464
NM_142692	meigo	FBtr0084017	CG5802	-0.571557	0.0377032
NM_130482	CG12470	FBtr0070069	CG12470	-0.571169	2.21984495561317e-05
NM_001259315	CG43172	FBtr0305907	CG43172	-0.570836	0.00204467
NM_142846	CG4704	FBtr0084314	CG4704	-0.568578	0.00729075
NM_136643	prel	FBtr0300293	CG8806	-0.568053	0.0319851
NM_001031930	CG33791	FBtr0091792	CG33791	-0.564111	0.00263182
NM_140923	CG7335	FBtr0074865	CG7335	-0.562781	0.00563183
NM_138192	CG13891	FBtr0072566	CG13891	-0.561949	0.00103587
NM_135618	Porin2	FBtr0080184	CG17137	-0.561883	2.07128394470959e-05
NM_167946	CG32299	FBtr0072898	CG32299	-0.561778	0.000728073
NM_001202039	CG42855	FBtr0304023	CG42855	-0.561078	0.000669602
NM_136263	CG8665	FBtr0081517	CG8665	-0.559308	0.0369627
NM_135826	CG9008	FBtr0080576	CG9008	-0.558772	0.0380999
NM_141336	CG42675	FBtr0302724	CG42675	-0.555967	0.0152367
NM_135230	CG17377	FBtr0079377	CG17377	-0.555495	1.05501611838653e-05
NM_001144624	CG31178	FBtr0300075	CG31178	-0.555443	6.6198232357559e-06
NM_137050	CG6209	FBtr0087651	CG6209	-0.555406	0.00662434
NM_142743	Idh3b	FBtr0084190	CG6439	-0.555259	0.00017502
NM_165235	CG31740	FBtr0081028	CG31740	-0.554778	1.69224647030908e-06
NM_001273008	CG43750	FBtr0330686	CG43750	-0.554542	0.0121395
NM_001202068	CG42703	FBtr0302953	CG42703	-0.55247	0.0344247
NM_136722	CG12914	FBtr0088334	CG12914	-0.552447	0.0122502
NM_170237	CLS	FBtr0084929	CG4774	-0.552404	0.0198478
NM_142089	CG9624	FBtr0082897	CG9624	-0.550959	0.00176039
NM_144304	CG18662	FBtr0079760	CG18662	-0.550661	0.000205693
NM_057236	janB	FBtr0085598	CG7931	-0.550385	0.000103217
NM_143292	TTLL6B	FBtr0085180	CG5987	-0.549295	0.000618679
NM_139699	CG4669	FBtr0077171	CG4669	-0.549124	0.000154329
NM_137762	Tim10	FBtr0071676	CG9878	-0.548573	0.00241745
NM_135558	Bug22	FBtr0080044	CG5343	-0.548034	0.000338856
NM_142282	CG10317	FBtr0300677	CG10317	-0.547738	9.23631820742745e-05
NM_168101	CG32236	FBtr0073369	CG32236	-0.546729	0.000232742
NM_079238	lqf	FBtr0076794	CG8532	-0.546715	0.000394067
NM_139795	eIF4E4	FBtr0076963	CG10124	-0.545548	0.000183184
NM_164862	CG31709	FBtr0079856	CG31709	-0.545279	5.39565839712626e-05
NM_136560	CG8584	FBtr0088724	CG8584	-0.544878	0.00628784
NM_079530	Mst84Dc	FBtr0081587	CG17945	-0.543609	7.0040545511357e-05
NM_170040	CG31139	FBtr0084321	CG31139	-0.543553	0.0444587
NM_205994	CG33308	FBtr0080673	CG33308	-0.543426	0.000172279
NM_140375	CG11251	FBtr0075891	CG11251	-0.537346	0.0127522
NM_140749	Adgf-B	FBtr0075193	CG5998	-0.533197	0.0159464
NM_001104121	CG34241	FBtr0112435	CG34241	-0.53312	0.00227348
NM_001201914	CG42688	FBtr0302890	CG42688	-0.532119	0.000441211
NM_001259461	CG43108	FBtr0304895	CG43108	-0.530963	0.0163227
NM_170145	CG31128	FBtr0084638	CG31128	-0.530699	0.0247177
NM_001169514	Skadu	FBtr0300217	CG42448	-0.530509	0.00445912
NM_001259508	CG43277	FBtr0306718	CG43277	-0.530185	0.0310143
NM_170272	Hex-t2	FBtr0085011	CG32849	-0.529881	0.00134755
NM_166422	Treh	FBtr0071535	CG9364	-0.528934	0.00930391
NM_142417	CG7794	FBtr0083540	CG7794	-0.528358	0.0176804
NM_166708	CG30429	FBtr0072450	CG30429	-0.528267	0.00679764
NM_136519	CG14757	FBtr0088805	CG14757	-0.528192	0.0436084
NM_135624	CG7309	FBtr0301184	CG7309	-0.527823	0.00279057
NM_131954	CG7024	FBtr0070712	CG7024	-0.527707	0.0223363
NM_079531	Mst84Db	FBtr0081586	CG17934	-0.527263	5.83456030383612e-05
NM_140155	tna	FBtr0076267	CG7958	-0.527026	0.0423136
NM_167891	CG32313	FBtr0072830	CG32313	-0.526765	0.0448919
NM_138266	robl62A	FBtr0072695	CG1014	-0.525823	0.000637097
NM_165602	spaw	FBtr0088773	CG30365	-0.525142	0.000163651
NM_143771	kermit	FBtr0088811	CG11546	-0.524768	0.00423035
NM_165211	CG31804	FBtr0080967	CG31804	-0.521435	0.0077793
NM_078860	Tpr2	FBtr0080866	CG4599	-0.521041	0.0162398
NM_169888	CG31206	FBtr0083875	CG31206	-0.520912	0.00104447
NM_001032017	primo-2	FBtr0091746	CG33747	-0.520744	0.031729
NM_141696	CG8526	FBtr0082142	CG8526	-0.519453	0.0045136
NM_134869	CG2964	FBtr0077722	CG2964	-0.519267	0.031729
NM_001014569	CG33523	FBtr0091475	CG33523	-0.518564	0.00112051
NM_142499	CG14297	FBtr0083696	CG14297	-0.517782	0.000164962
NM_144172	CG8750	FBtr0075802	CG8750	-0.517777	0.0261303
NM_135812	Hsp60D	FBtr0080517	CG16954	-0.517426	0.0463783
NM_130701	CG16782	FBtr0070531	CG16782	-0.516334	6.02371128133914e-05
NM_136688	CG12923	FBtr0088379	CG12923	-0.514903	0.00769724
NM_001042952	lt	FBtr0111123	CG18028	-0.514664	0.0462934
NM_137289	knon	FBtr0087126	CG7813	-0.513722	0.00117762
NM_170632	Atat	FBtr0076480	CG3967	-0.513544	0.0026607
NM_170547	gskt	FBtr0085784	CG31003	-0.513345	0.000881147
NM_136734	CG12902	FBtr0088356	CG12902	-0.513163	0.000243267
NM_165247	CG31788	FBtr0081056	CG31788	-0.51252	0.000596307
NM_142072	CG9922	FBtr0082870	CG9922	-0.511745	0.0158154
NM_132473	CG15198	FBtr0073447	CG15198	-0.511201	0.00446801
NM_141448	CG1288	FBtr0081604	CG1288	-0.510934	0.00172064
NM_001042986	Nipped-B	FBtr0111118	CG17704	-0.510373	0.000471438
NM_169708	CG31287	FBtr0083256	CG31287	-0.507914	0.00187937
NM_143520	CG15530	FBtr0085568	CG15530	-0.506972	0.00237701
NM_168900	CG32440	FBtr0078345	CG32440	-0.506444	0.0171475
NM_165140	CG12448	FBtr0300613	CG12448	-0.504781	0.00132483
NM_169927	Syp	FBtr0083958	CG17838	-0.504415	0.000365988
NM_001032254	Menl-2	FBtr0100601	CG7969	-0.50393	0.0168956
NM_169601	eff	FBtr0083018	CG7425	-0.503044	0.00084705
NM_134779	c-cup	FBtr0077894	CG15623	-0.502728	0.00117762
NM_136603	CNT1	FBtr0300173	CG11778	-0.498321	0.0356516
NM_137135	CG12860	FBtr0087480	CG12860	-0.498007	0.000614229
NM_001038853	CG34021	FBtr0100076	CG34021	-0.497671	0.028442
NM_143576	CG15547	FBtr0085715	CG15547	-0.497497	0.0359518
NM_143562	CG12069	FBtr0085728	CG12069	-0.496179	0.0151414
NM_139727	CG10576	FBtr0077121	CG10576	-0.496151	0.00509833
NM_168302	orb2	FBtr0331511	CG43782	-0.496039	0.0014155
NM_176587	Tpi	FBtr0085582	CG2171	-0.495988	0.00476534
NM_136596	CG13747	FBtr0088660	CG13747	-0.49584	0.00053843
NM_139667	CG18418	FBtr0073366	CG18418	-0.495808	0.00395482
NM_142746	Cchl	FBtr0084185	CG6022	-0.493888	0.00299889
NM_142580	CG4686	FBtr0083816	CG4686	-0.49118	0.00317971
NM_140374	CG17300	FBtr0075892	CG17300	-0.491165	0.0116167
NM_134973	CG2955	FBtr0077468	CG2955	-0.490782	0.000213793
NM_165143	CG31820	FBtr0080807	CG31820	-0.490738	7.6021205615104e-05
NM_206428	CG33293	FBtr0078824	CG33293	-0.489775	0.00401914
NM_141414	sowi	FBtr0081701	CG15178	-0.488571	0.000299827
NM_137051	CG13337	FBtr0087626	CG13337	-0.488273	0.0116034
NM_140705	CG7707	FBtr0075212	CG7707	-0.486433	0.0159464
NM_140710	CG13725	FBtr0075248	CG13725	-0.48587	0.0156911
NM_165292	CG31798	FBtr0081200	CG31798	-0.485244	0.0105343
NM_139903	eIF4E5	FBtr0076747	CG8277	-0.484858	0.000494328
NM_001104008	CG42355	FBtr0309792	CG42355	-0.484675	0.023104
NM_167969	CG32488	FBtr0073008	CG32488	-0.483998	0.0190907
NM_143357	UQCR-14L	FBtr0085279	CG17856	-0.483967	0.0444587
NM_132961	CG4955	FBtr0074382	CG4955	-0.483393	0.0327022
NM_057816	Cyt-c-d	FBtr0080888	CG13263	-0.483001	0.000418243
NM_078853	Tektin-A	FBtr0080788	CG4767	-0.482954	0.0298784
NM_166124	COX6AL	FBtr0087199	CG30093	-0.482297	0.0145928
NM_164562	TTLL4B	FBtr0077501	CG3964	-0.48174	0.0186063
NM_142131	CG7362	FBtr0331700	CG7362	-0.481435	0.00221464
NM_139948	BI-1	FBtr0076711	CG7188	-0.481197	0.000338924
NM_141784	SdhCL	FBtr0082380	CG6629	-0.481163	0.00495029
NM_001201805	CG42710	FBtr0302991	CG42710	-0.480879	0.0199862
NM_140261	CG5906	FBtr0076071	CG5906	-0.478797	0.0359518
NM_079287	ATPsynB	FBtr0076405	CG8189	-0.478679	0.00941815
NM_136895	wash	FBtr0087989	CG13176	-0.477698	0.0345717
NM_165599	CG30376	FBtr0088800	CG30376	-0.477579	0.00203955
NM_206364	Rpn12R	FBtr0075669	CG11552	-0.477544	0.00443919
NM_135735	CCT4	FBtr0080411	CG5525	-0.474957	0.0327022
NM_057702	ProtA	FBtr0080682	CG4479	-0.474481	0.0032763
NM_001014551	RpL41	FBtr0100231	CG30425	-0.474104	0.000962154
NM_079619	Elp6	FBtr0082772	CG9829	-0.472204	0.043845
NM_143175	CG17770	FBtr0084903	CG17770	-0.472002	0.00289777
NM_131984	TrxT	FBtr0070755	CG3315	-0.471387	0.000989921
NM_134493	Sec61gamma	FBtr0074745	CG14214	-0.470753	0.0210462
NM_057693	Pen	FBtr0079937	CG4799	-0.470484	0.000249487
NM_168609	CG32847	FBtr0075639	CG32847	-0.470134	0.0160041
NM_136671	lut	FBtr0088496	CG1690	-0.468756	0.0116034
NM_057823	Rab14	FBtr0080626	CG4212	-0.467527	0.00615896
NM_169457	Adk1	FBtr0082545	CG3809	-0.465953	0.00222397
NM_135670	CG4988	FBtr0080254	CG4988	-0.464286	0.00156671
NM_141415	CG15177	FBtr0081700	CG15177	-0.463629	0.00306229
NM_143496	Vps13B	FBtr0085505	CG15523	-0.463354	0.0484461
NM_057556	Orc3	FBtr0087768	CG4088	-0.463058	0.0487204
NM_140456	gdrd	FBtr0075685	CG13477	-0.461801	0.00177285
NM_137358	CG12699	FBtr0300762	CG12699	-0.461639	0.000182796
NM_167947	CG32298	FBtr0299807	CG32298	-0.461228	0.00305355
NM_169322	CG31407	FBtr0082214	CG31407	-0.46079	0.0139033
NM_164914	CG4995	FBtr0079989	CG4995	-0.460702	0.00218019
NM_142882	wam	FBtr0084383	CG17083	-0.460464	0.00539661
NM_142083	CG14355	FBtr0082907	CG14355	-0.459654	0.0230612
NM_136007	CG7094	FBtr0080990	CG7094	-0.459161	0.0308767
NM_136284	CG11634	FBtr0085930	CG11634	-0.459124	0.028442
NM_136312	CG3107	FBtr0086077	CG3107	-0.458622	0.00573543
NM_170413	Trc8	FBtr0085429	CG2304	-0.456989	0.0423019
NM_168282	S-Lap2	FBtr0076639	CG32351	-0.456711	0.00107047
NM_141428	CG1979	FBtr0081628	CG1979	-0.455173	0.0186635
NM_001031946	CG4456	FBtr0100653	CG4456	-0.454923	0.0298929
NM_135579	w-cup	FBtr0080132	CG7363	-0.454046	0.00791447
NM_001103787	CG34222	FBtr0112415	CG34222	-0.453403	0.0141131
NM_135875	CG4691	FBtr0080670	CG4691	-0.452537	0.0036436
NM_143041	CAH4	FBtr0084732	CG10899	-0.45142	0.029915
NM_132166	CG1999	FBtr0071054	CG1999	-0.451334	0.00627832
NM_135925	CG13243	FBtr0080787	CG13243	-0.450663	0.0100864
NM_001202199	CG42853	FBtr0304019	CG42853	-0.449122	0.00267485
NM_141161	CG14448	FBtr0078534	CG14448	-0.448667	0.0196232
NM_135240	Fgop2	FBtr0079366	CG10158	-0.448477	0.0330724
NM_079566	betaTub85D	FBtr0082046	CG9359	-0.448003	0.000301392
NM_176528	P5CDh2	FBtr0084140	CG33092	-0.446895	0.00787382
NM_142914	CG10252	FBtr0084475	CG10252	-0.446581	0.000236581
NM_164445	Got2	FBtr0077867	CG4233	-0.445093	0.0262809
NM_169099	CG2082	FBtr0078672	CG2082	-0.444342	0.0329366
NM_142392	Atg8b	FBtr0083533	CG12334	-0.44387	0.00535902
NM_169046	CG31538	FBtr0078819	CG31538	-0.443398	0.0226048
NM_164474	CG31949	FBtr0077757	CG31949	-0.441506	0.0385753
NM_144256	CG15577	FBtr0070660	CG15577	-0.440222	0.0290995
NM_164662	CG31913	FBtr0079138	CG31913	-0.439945	0.0377032
NM_137134	CG12861	FBtr0087481	CG12861	-0.439059	0.00264681
NM_169897	Dic2	FBtr0334587	CG4323	-0.438212	0.00842168
NM_137940	CG9875	FBtr0072006	CG9875	-0.43772	0.0112315
NM_164654	Hsp60C	FBtr0079110	CG7235	-0.437335	0.0397303
NM_170611	CG8086	FBtr0079620	CG8086	-0.436979	0.0259276
NM_137894	CG3788	FBtr0071995	CG3788	-0.434973	0.0224788
NM_080168	rin	FBtr0082797	CG9412	-0.434389	0.0487643
NM_140780	CG13700	FBtr0299605	CG13700	-0.429868	0.00131581
NM_001259453	CG43327	FBtr0306912	CG43327	-0.429696	0.0277494
NM_142995	CG5762	FBtr0084627	CG5762	-0.429591	0.00411146
NM_166155	mrj	FBtr0087193	CG8448	-0.428605	0.00593925
NM_137602	CG8517	FBtr0086329	CG8517	-0.428266	0.00246521
NM_132506	CG2533	FBtr0073537	CG2533	-0.425409	0.0319851
NM_140383	Poc1	FBtr0075863	CG10191	-0.425369	0.0408614
NM_140670	sinah	FBtr0301683	CG13030	-0.424613	0.00268386
NM_131985	CG4198	FBtr0070750	CG4198	-0.422241	0.0253291
NM_135824	CG9014	FBtr0080579	CG9014	-0.422221	0.00945844
NM_057789	Ubc2	FBtr0080115	CG6720	-0.422031	0.0320556
NM_165361	CG31624	FBtr0081491	CG31624	-0.42128	0.0133223
NM_169451	dpr17	FBtr0082542	CG31361	-0.420899	0.0304278
NM_139597	Dpy-30L2	FBtr0073281	CG11591	-0.420473	0.0156911
NM_137266	CG7755	FBtr0087182	CG7755	-0.420427	0.0193673
NM_139470	CG16758	FBtr0072963	CG16758	-0.420055	0.00526093
NM_141945	vrs	FBtr0082631	CG5538	-0.419451	0.0017165
NM_170138	jar	FBtr0084636	CG5695	-0.419405	0.0421615
NM_170519	CG31010	FBtr0085725	CG31010	-0.41683	0.0268421
NM_135910	CG15256	FBtr0300847	CG15256	-0.416383	0.0231768
NM_079654	sra	FBtr0083255	CG6072	-0.415042	0.0286726
NM_134903	CG17261	FBtr0077656	CG17261	-0.414105	0.0122265
NM_134883	CG8813	FBtr0077628	CG8813	-0.413974	0.0207154
NM_169857	CG31244	FBtr0083772	CG31244	-0.413324	0.0121136
NM_142552	Scsalpha2	FBtr0083769	CG6255	-0.410645	0.0112707
NM_140258	CG7264	FBtr0076035	CG7264	-0.409212	0.0359518
NM_079279	Uch-L5	FBtr0076472	CG3431	-0.406822	0.0352513
NM_138244	Bfc	FBtr0072653	CG9129	-0.406364	0.0124404
NM_143558	CG2267	FBtr0085672	CG2267	-0.405547	0.0100051
NM_164467	Tengl1	FBtr0077807	CG31682	-0.405355	0.0307531
NM_132468	CG1394	FBtr0073467	CG1394	-0.404787	0.00808987
NM_166520	CG30278	FBtr0071780	CG30278	-0.403589	0.0344247
NM_139858	CG8564	FBtr0076869	CG8564	-0.402934	0.0036436
NM_141754	tomboy20	FBtr0082316	CG14690	-0.401243	0.0269882
NM_138990	ACXA	FBtr0080415	CG17176	-0.400586	0.0164279
NM_144332	CG12617	FBtr0081351	CG12617	-0.399766	0.0269187
NM_141668	cPges	FBtr0082082	CG16817	-0.396596	0.0234758
NM_165964	CG30487	FBtr0087802	CG30487	-0.395672	0.019362
NM_137246	CG10734	FBtr0087250	CG10734	-0.394835	0.00224037
NM_141468	Mics1	FBtr0081554	CG1287	-0.394222	0.0250882
NM_134297	Rbp9	FBtr0077637	CG3151	-0.394123	0.0280879
NM_168673	mbf1	FBtr0075394	CG4143	-0.393924	0.0384868
NM_135669	CG4983	FBtr0080253	CG4983	-0.393479	0.0107768
NM_057736	cnn	FBtr0087703	CG4832	-0.393002	0.0228983
NM_142898	CG10164	FBtr0084417	CG10164	-0.392834	0.0316065
NM_057869	COX5A	FBtr0082473	CG14724	-0.391421	0.0367725
NM_001274812	CG43638	FBtr0310008	CG43638	-0.391153	0.00908952
NM_132470	CG11106	FBtr0073446	CG11106	-0.391091	0.0353922
NM_140427	endos	FBtr0075782	CG6513	-0.390588	0.0263942
NM_136099	CG17344	FBtr0081152	CG17344	-0.390244	0.00627291
NM_168059	CG14995	FBtr0073271	CG14995	-0.389997	0.0389942
NM_165972	CG30058	FBtr0087767	CG30058	-0.38918	0.0170394
NM_140397	CG10089	FBtr0075820	CG10089	-0.388343	0.0372358
NM_134976	CG15425	FBtr0077471	CG15425	-0.386895	0.0160679
NM_001103869	CG34457	FBtr0112763	CG34457	-0.385281	0.0250882
NM_001300317	drn	FBtr0344363	CG45050	-0.384259	0.0190533
NM_166410	exu	FBtr0086242	CG8994	-0.383713	0.0444587
NM_143563	eIF4H2	FBtr0085699	CG1340	-0.382498	0.0458612
NM_143478	Prtl99C	FBtr0301745	CG15510	-0.381545	0.0343903
NM_135995	CG5050	FBtr0080981	CG5050	-0.380459	0.0126476
NM_132158	CG1958	FBtr0071046	CG1958	-0.37828	0.0488261
NM_166160	CG30324	FBtr0087181	CG30324	-0.377406	0.0204357
NM_135390	CG13088	FBtr0079681	CG13088	-0.373107	0.023211
NM_165862	CG30039	FBtr0088023	CG30039	-0.370923	0.0189792
NM_169883	CG4836	FBtr0083826	CG4836	-0.369262	0.0363406
NM_137594	CG11018	FBtr0086472	CG11018	-0.365698	0.0216974
NM_135444	FucTB	FBtr0079811	CG4435	-0.364794	0.0162398
NM_139908	CG8042	FBtr0076766	CG8042	-0.360896	0.0349363
NM_137056	S-Lap7	FBtr0087649	CG13340	-0.360199	0.0342105
NM_166791	MED26	FBtr0089253	CG1793	-0.360044	0.0373058
NM_166065	Rpn6	FBtr0087474	CG10149	-0.355745	0.0359518
NM_137930	CG3124	FBtr0072046	CG3124	-0.354987	0.0338052
NM_139500	CG2113	FBtr0072979	CG2113	-0.354895	0.0440869
NM_168968	CG32459	FBtr0078578	CG32459	-0.353934	0.0496693
NM_135700	Rab3-GAP	FBtr0080301	CG7061	-0.352671	0.0118393
NM_142152	CG14861	FBtr0083023	CG14861	-0.350818	0.0365156
NM_001043238	CG34107	FBtr0110787	CG34107	-0.349228	0.021925
NM_140455	Dnaaf6	FBtr0075684	CG5048	-0.345579	0.0143659
NM_142348	CG5265	FBtr0083407	CG5265	-0.344991	0.0441505
NM_141796	scpr-C	FBtr0082351	CG5106	-0.340306	0.0141378
NM_165567	Prosalpha1R	FBtr0088894	CG30382	-0.337396	0.0330953
NM_079464	Mst77F	FBtr0078270	CG3354	-0.312315	0.037584

## Sheet: GO_down
ONTOLOGY	ID	Description	GeneRatio	BgRatio	RichFactor	FoldEnrichment	zScore	pvalue	p.adjust	qvalue	geneID	Count
BP	GO:0060294	cilium movement involved in cell motility	13/503	230/53071	0.0565217	5.96355	7.37936	3.79444358721692e-07	0.000511491	0.000487686	NM_079532/NM_001104337/NM_139680/NM_167762/NM_138025/NM_079529/NM_135558/NM_079530/NM_079531/NM_168302/NM_078853/NM_139597/NM_170138	13
BP	GO:0003341	cilium movement	14/503	300/53071	0.0466667	4.92375	6.66672	1.35440847282609e-06	0.000600642	0.000572688	NM_079532/NM_001104337/NM_139680/NM_167762/NM_138025/NM_079529/NM_135558/NM_079530/NM_079531/NM_143576/NM_168302/NM_078853/NM_139597/NM_170138	14
BP	GO:0001539	cilium or flagellum-dependent cell motility	13/503	264/53071	0.0492424	5.19552	6.68482	1.7823217306255e-06	0.000600642	0.000572688	NM_079532/NM_001104337/NM_139680/NM_167762/NM_138025/NM_079529/NM_135558/NM_079530/NM_079531/NM_168302/NM_078853/NM_139597/NM_170138	13
BP	GO:0060285	cilium-dependent cell motility	13/503	264/53071	0.0492424	5.19552	6.68482	1.7823217306255e-06	0.000600642	0.000572688	NM_079532/NM_001104337/NM_139680/NM_167762/NM_138025/NM_079529/NM_135558/NM_079530/NM_079531/NM_168302/NM_078853/NM_139597/NM_170138	13
BP	GO:0030317	flagellated sperm motility	11/503	194/53071	0.056701	5.98247	6.80079	2.88543235140982e-06	0.00064826	0.00061809	NM_079532/NM_001104337/NM_139680/NM_167762/NM_079529/NM_135558/NM_079530/NM_079531/NM_168302/NM_139597/NM_170138	11
BP	GO:0097722	sperm motility	11/503	194/53071	0.056701	5.98247	6.80079	2.88543235140982e-06	0.00064826	0.00061809	NM_079532/NM_001104337/NM_139680/NM_167762/NM_079529/NM_135558/NM_079530/NM_079531/NM_168302/NM_139597/NM_170138	11
BP	GO:0007288	sperm axoneme assembly	7/503	94/53071	0.0744681	7.85705	6.50887	3.31415089469588e-05	0.00638211	0.00608508	NM_079532/NM_001104337/NM_079529/NM_135558/NM_079530/NM_079531/NM_168302	7
BP	GO:0120316	sperm flagellum assembly	7/503	100/53071	0.07	7.38563	6.25219	4.9363971663853e-05	0.00831783	0.00793071	NM_079532/NM_001104337/NM_079529/NM_135558/NM_079530/NM_079531/NM_168302	7
BP	GO:0044458	motile cilium assembly	7/503	104/53071	0.0673077	7.10156	6.0926	6.34174658256852e-05	0.00949853	0.00905646	NM_079532/NM_001104337/NM_079529/NM_135558/NM_079530/NM_079531/NM_168302	7
BP	GO:0007006	mitochondrial membrane organization	9/503	194/53071	0.0463918	4.89474	5.31611	0.000108839	0.0146715	0.0139887	NM_137926/NM_135663/NM_135800/NM_137936/NM_141651/NM_170237/NM_137762/NM_001259453/NM_141468	9
BP	GO:0035082	axoneme assembly	10/503	250/53071	0.04	4.22036	4.99251	0.000155321	0.0181161	0.017273	NM_079532/NM_001104337/NM_138025/NM_079529/NM_135558/NM_079530/NM_079531/NM_168302/NM_001043238/NM_140455	10
BP	GO:0035092	sperm DNA condensation	5/503	54/53071	0.0925926	9.76935	6.30673	0.000161732	0.0181161	0.017273	NM_057703/NM_001104008/NM_057702/NM_143478/NM_079464	5
BP	GO:0035971	peptidyl-histidine dephosphorylation	3/503	12/53071	0.25	26.3772	8.60009	0.00017471	0.0181161	0.017273	NM_079839/NM_144304/NM_057236	3
BP	GO:0007007	inner mitochondrial membrane organization	7/503	124/53071	0.0564516	5.95615	5.40483	0.0001911	0.0184002	0.0175438	NM_137926/NM_135663/NM_135800/NM_137936/NM_137762/NM_001259453/NM_141468	7
BP	GO:0001578	microtubule bundle formation	11/503	310/53071	0.0354839	3.74387	4.73953	0.000210019	0.0188737	0.0179953	NM_079532/NM_001104337/NM_138025/NM_079529/NM_135558/NM_079530/NM_079531/NM_168302/NM_136895/NM_001043238/NM_140455	11
BP	GO:0046034	ATP metabolic process	11/503	314/53071	0.0350318	3.69617	4.68727	0.000234384	0.0197468	0.0188278	NM_143219/NM_135751/NM_078952/NM_134860/NM_170272/NM_134869/NM_137289/NM_176587/NM_140374/NM_142131/NM_079287	11
BP	GO:0006090	pyruvate metabolic process	10/503	270/53071	0.037037	3.90774	4.68559	0.000287708	0.0221775	0.0211453	NM_143219/NM_137044/NM_078952/NM_134860/NM_170272/NM_131954/NM_134869/NM_001032254/NM_176587/NM_142131	10
BP	GO:0022904	respiratory electron transport chain	13/503	433/53071	0.0300231	3.16771	4.43039	0.000296139	0.0221775	0.0211453	NM_001259865/NM_169443/NM_140818/NM_134906/NM_165616/NM_135065/NM_136519/NM_143357/NM_057816/NM_166124/NM_141784/NM_141468/NM_057869	13
BP	GO:0016052	carbohydrate catabolic process	11/503	328/53071	0.0335366	3.53841	4.51091	0.000339334	0.0240749	0.0229544	NM_058039/NM_143219/NM_078952/NM_134860/NM_170272/NM_166422/NM_134869/NM_176587/NM_142131/NM_135670/NM_169883	11
BP	GO:0072523	purine-containing compound catabolic process	10/503	278/53071	0.0359712	3.79529	4.57097	0.0003622	0.0244123	0.0232761	NM_057431/NM_143219/NM_080281/NM_078952/NM_134860/NM_140749/NM_170272/NM_134869/NM_176587/NM_142131	10
BP	GO:0009205	purine ribonucleoside triphosphate metabolic process	11/503	334/53071	0.0329341	3.47485	4.43825	0.000395111	0.024515	0.023374	NM_143219/NM_135751/NM_078952/NM_134860/NM_170272/NM_134869/NM_137289/NM_176587/NM_140374/NM_142131/NM_079287	11
BP	GO:0022900	electron transport chain	13/503	447/53071	0.0290828	3.06849	4.29599	0.000400096	0.024515	0.023374	NM_001259865/NM_169443/NM_140818/NM_134906/NM_165616/NM_135065/NM_136519/NM_143357/NM_057816/NM_166124/NM_141784/NM_141468/NM_057869	13
BP	GO:0009144	purine nucleoside triphosphate metabolic process	11/503	340/53071	0.0323529	3.41352	4.36723	0.000458386	0.0268654	0.0256151	NM_143219/NM_135751/NM_078952/NM_134860/NM_170272/NM_134869/NM_137289/NM_176587/NM_140374/NM_142131/NM_079287	11
BP	GO:0042773	ATP synthesis coupled electron transport	12/503	401/53071	0.0299252	3.15737	4.24193	0.000514714	0.0277534	0.0264617	NM_001259865/NM_140818/NM_134906/NM_165616/NM_135065/NM_136519/NM_143357/NM_057816/NM_166124/NM_141784/NM_141468/NM_057869	12
BP	GO:0042775	mitochondrial ATP synthesis coupled electron transport	12/503	401/53071	0.0299252	3.15737	4.24193	0.000514714	0.0277534	0.0264617	NM_001259865/NM_140818/NM_134906/NM_165616/NM_135065/NM_136519/NM_143357/NM_057816/NM_166124/NM_141784/NM_141468/NM_057869	12
BP	GO:0009199	ribonucleoside triphosphate metabolic process	11/503	348/53071	0.0316092	3.33505	4.27498	0.000555759	0.028814	0.027473	NM_143219/NM_135751/NM_078952/NM_134860/NM_170272/NM_134869/NM_137289/NM_176587/NM_140374/NM_142131/NM_079287	11
BP	GO:0034514	mitochondrial unfolded protein response	3/503	20/53071	0.15	15.8263	6.48709	0.000855668	0.04272	0.0407318	NM_080186/NM_135812/NM_164654	3
BP	GO:0019646	aerobic electron transport chain	11/503	369/53071	0.0298103	3.14525	4.04507	0.000896384	0.0431545	0.0411461	NM_001259865/NM_140818/NM_134906/NM_165616/NM_135065/NM_136519/NM_143357/NM_057816/NM_166124/NM_141784/NM_057869	11
BP	GO:0006099	tricarboxylic acid cycle	7/503	162/53071	0.0432099	4.55903	4.43784	0.000951817	0.0442431	0.042184	NM_141895/NM_001031930/NM_142743/NM_136519/NM_141784/NM_137266/NM_142552	7
BP	GO:0009141	nucleoside triphosphate metabolic process	11/503	376/53071	0.0292553	3.0867	3.97207	0.00104254	0.046845	0.0446648	NM_143219/NM_135751/NM_078952/NM_134860/NM_170272/NM_134869/NM_137289/NM_176587/NM_140374/NM_142131/NM_079287	11
CC	GO:0031514	motile cilium	8/509	152/52169	0.0526316	5.39437	5.38555	0.000133691	0.0207853	0.0195933	NM_057872/NM_139680/NM_141429/NM_079622/NM_135558/NM_140456/NM_001103869/NM_079464	8
CC	GO:0036126	sperm flagellum	6/509	90/52169	0.0666667	6.83287	5.49739	0.000260996	0.0207853	0.0195933	NM_139680/NM_141429/NM_079622/NM_135558/NM_140456/NM_079464	6
CC	GO:0000274	mitochondrial proton-transporting ATP synthase, stator stalk	3/509	14/52169	0.214286	21.9628	7.78663	0.000310228	0.0207853	0.0195933	NM_137289/NM_140374/NM_079287	3
CC	GO:0045265	proton-transporting ATP synthase, stator stalk	3/509	14/52169	0.214286	21.9628	7.78663	0.000310228	0.0207853	0.0195933	NM_137289/NM_140374/NM_079287	3
CC	GO:0005868	cytoplasmic dynein complex	7/509	144/52169	0.0486111	4.9823	4.75	0.000562795	0.0280274	0.0264202	NM_001298554/NM_001316649/NM_134823/NM_206370/NM_136496/NM_136087/NM_138266	7
CC	GO:0097729	9+2 motile cilium	6/509	106/52169	0.0566038	5.8015	4.91189	0.00062748	0.0280274	0.0264202	NM_139680/NM_141429/NM_079622/NM_135558/NM_140456/NM_079464	6

## Sheet: up
gene	Name_gene	ID_tr	ID_gene	log2FoldChange	padj
NM_001110620	CG41562	FBtr0114142	CG41562	10.7693	3.1438378518348095e-11
NM_001259088	CG43050	FBtr0304630	CG43050	9.85081	9.845624974779709e-11
NM_001031872	CG33669	FBtr0302419	CG33669	9.65919	8.0360688802673e-09
NM_001298585	CG45154	FBtr0346037	CG45154	9.24172	5.76466771616419e-08
NM_001414128	CG46517	FBtr0481721	CG46517	9.05589	4.21140372911209e-05
NM_001382066	Sdic4	FBtr0475276	CG33499	9.00067	9.36250983352493e-23
NM_001414120	CG46509	FBtr0481714	CG46509	8.91844	0.000133869
NM_143643	CG1971	FBtr0085847	CG1971	8.76396	1.7185101958098402e-14
NM_001414130	CG46519	FBtr0481723	CG46519	8.69265	7.38541381716844e-07
NM_001414132	CG46521	FBtr0481725	CG46521	8.35134	3.96597626354977e-06
NM_001300671	CG45072	FBtr0344436	CG45072	8.20603	6.4069229518645e-06
NM_141276	CG14668	FBtr0078801	CG14668	7.95319	6.9704523760297e-29
NM_142341	CG17477	FBtr0083418	CG17477	7.82137	2.92953298599667e-05
NM_001298541	CG45489	FBtr0346032	CG45489	6.87895	0.00115608
NM_079848	Anp	FBtr0085611	CG1361	6.80934	6.30795144459623e-08
NM_001043245	CG11598	FBtr0110781	CG11598	6.80486	0.0122609
NM_001259002	CG43235	FBtr0306288	CG43235	6.7917	0.00151666
NM_139441	CG8960	FBtr0072871	CG8960	6.6845	0.00232624
NM_140979	CG18281	FBtr0078206	CG18281	6.46659	0.00042465
NM_170357	nenya	FBtr0085268	CG31053	6.41697	6.89881989624532e-07
NM_164472	CG17242	FBtr0077803	CG17242	6.38343	5.58136365217569e-23
NM_135584	CG18284	FBtr0300805	CG18284	6.19152	0.000155445
NM_001043089	Acp54A1	FBtr0110768	CG34098	5.93862	2.9158313748939902e-24
NM_135585	CG17097	FBtr0080101	CG17097	5.86139	2.82784763759848e-09
NM_136628	Cyp4p2	FBtr0088591	CG1944	5.84699	2.62009917857923e-05
NM_001043294	CG34130	FBtr0110871	CG34130	5.74739	0.00540047
NM_140980	CG17637	FBtr0078207	CG17637	5.6855	1.72758855075674e-07
NM_143723	Met75Cb	FBtr0075116	CG18064	5.66451	8.02433619373902e-13
NM_001414116	CG46505	FBtr0481710	CG46505	5.60039	0.00747149
NM_001169631	lectin-46Cb	FBtr0301706	CG1652	5.55598	0.00247014
NM_001274926	CG43679	FBtr0310456	CG43679	5.52629	0.000326937
NM_140436	CG8100	FBtr0075779	CG8100	5.41255	0.000267018
NM_001259400	CG43101	FBtr0304888	CG43101	5.36401	5.75792707318657e-10
NM_001104365	CG11626	FBtr0113247	CG11626	5.34569	0.0129834
NM_001298539	CG45487	FBtr0346034	CG45487	5.24462	1.26331473267937e-05
NM_001201981	CG42782	FBtr0303428	CG42782	5.09616	1.46708199999166e-12
NM_164937	CG31872	FBtr0080099	CG31872	5.04082	5.62850660834003e-10
NM_170513	CG31021	FBtr0300983	CG31021	5.03717	3.41219454580256e-05
NM_001170206	Sfp93F	FBtr0301940	CG42608	5.02302	6.02371128133914e-05
NM_137309	Acp53C14b	FBtr0087081	CG15616	5.01228	9.4553740469214e-07
NM_080217	Spn38F	FBtr0081450	CG9334	4.85272	0.000104456
NM_001169488	Sfp33A3	FBtr0300310	CG42474	4.84995	5.74306897621758e-06
NM_057803	Acp53Ea	FBtr0087080	CG8622	4.82368	0.000441211
NM_080089	Cyp4p1	FBtr0088592	CG10842	4.80419	0.00372739
NM_141394	CG42564	FBtr0301268	CG42564	4.79613	2.41656472861561e-06
NM_080167	Mst57Da	FBtr0084914	CG9074	4.74093	0.000249076
NM_206582	Dup99B	FBtr0089608	CG33495	4.70979	6.26458854606319e-05
NM_140950	Spn77Bc	FBtr0078172	CG6289	4.70344	3.19444145069595e-09
NM_135122	CG9029	FBtr0079143	CG9029	4.69487	0.00266032
NM_137308	Acp53C14a	FBtr0087082	CG8626	4.6095	0.000144928
NM_001169629	CG30002	FBtr0302050	CG30002	4.59997	0.000620146
NM_001169967	CG42481	FBtr0300315	CG42481	4.59185	0.00292533
NM_001259812	CG43147	FBtr0305487	CG43147	4.57708	6.35541199076386e-05
NM_057980	Acp32CD	FBtr0080158	CG4605	4.54663	0.0104202
NM_078870	Acp36DE	FBtr0081054	CG7157	4.51728	4.92302310207633e-11
NM_142741	Qsox2	FBtr0084150	CG17843	4.51338	0.00333988
NM_141015	CG11037	FBtr0078334	CG11037	4.4905	0.0189792
NM_165594	CG8708	FBtr0088809	CG8708	4.45843	2.31877428600335e-06
NM_057296	Acp26Aa	FBtr0079155	CG8982	4.4514	6.45866153979395e-05
NM_001043122	BG642312	FBtr0091954	CG33943	4.43813	0.00233578
NM_135448	CG31883	FBtr0079829	CG31883	4.43614	1.69224647030908e-06
NM_134534	obst-A	FBtr0077334	CG17052	4.40686	5.86944008047758e-12
NM_001260053	CG43061	FBtr0304645	CG43061	4.34595	0.00151826
NM_176322	Est-6	FBtr0076003	CG6917	4.2565	6.91438191996717e-55
NM_165600	CG30375	FBtr0088799	CG30375	4.20802	0.00299889
NM_079774	Mst57Dc	FBtr0339163	CG4986	4.18914	9.35513709998034e-07
NM_167006	Muc4B	FBtr0307050	CG32774	4.18153	1.46750913874737e-07
NM_134878	CG3117	FBtr0300356	CG3117	4.17829	2.98516991575863e-08
NM_166079	Obp51a	FBtr0087420	CG30473	4.13925	1.06008863106952e-09
NM_142918	CG10232	FBtr0345300	CG10232	4.1269	9.50307380370555e-05
NM_143375	aqrs	FBtr0085313	CG14061	4.12062	0.00641183
NM_206793	Sdic2	FBtr0089610	CG33497	4.11743	0.0032763
NM_079429	Acp76A	FBtr0075038	CG3801	4.10617	4.61152757511526e-07
NM_001144414	DIP-delta	FBtr0290012	CG34391	4.07449	1.55911896846528e-13
NM_142157	CG6974	FBtr0083042	CG6974	4.04974	0.00150705
NM_170267	CG6154	FBtr0300398	CG6154	3.99286	0.000414174
NM_079775	Mst57Db	FBtr0084915	CG5016	3.93677	3.45539176119481e-20
NM_135002	CG15635	FBtr0300354	CG15635	3.87889	3.63760525518961e-11
NM_206417	CG33290	FBtr0078370	CG33290	3.86271	0.000195594
NM_079168	Acp62F	FBtr0072943	CG1262	3.82184	9.40024392084177e-05
NM_001038827	CG34051	FBtr0100106	CG34051	3.79504	0.000203895
NM_001276063	CG42789	FBtr0479752	CG42789	3.77959	0.0197012
NM_057297	Acp26Ab	FBtr0079156	CG9024	3.74786	3.80127639471208e-05
NM_078826	Acp33A	FBtr0080270	CG6555	3.74657	2.18253471789252e-05
NM_001104171	CG32204	FBtr0113429	CG32204	3.72729	0.000456798
NM_136196	CG17472	FBtr0081382	CG17472	3.7193	0.000103061
NM_136466	Rdh1	FBtr0088923	CG2064	3.67505	8.41135957354304e-12
NM_001103692	CG34166	FBtr0112357	CG34166	3.66635	3.6926147180143e-06
NM_140949	Spn77Bb	FBtr0074843	CG6663	3.65871	0.00032158
NM_080218	Spn28F	FBtr0079624	CG8137	3.65514	0.000103217
NM_206487	Sp212	FBtr0300406	CG33329	3.59392	0.00117762
NM_142574	Acsx3	FBtr0083790	CG11407	3.58895	0.0036436
NM_144383	lectin-29Ca	FBtr0079715	CG17799	3.5046	0.00130616
NM_165435	Ugt50B3	FBtr0086067	CG30438	3.50111	0.0297492
NM_001042866	BG642163	FBtr0110769	CG34102	3.45797	6.649770238043981e-09
NM_132974	CG5162	FBtr0074393	CG5162	3.45246	1.0854688433018299e-36
NM_164415	CG31659	FBtr0077943	CG31659	3.39924	0.000692629
NM_135382	CG13386	FBtr0079661	CG13386	3.37239	9.02676855731647e-07
NM_001043149	Spn75F	FBtr0110771	CG32203	3.36955	0.00142331
NM_136170	CG13965	FBtr0081308	CG13965	3.33938	0.00349673
NM_001103965	CG43795	FBtr0331989	CG43795	3.27914	0.00280402
NM_165083	CG31769	FBtr0080602	CG31769	3.25885	0.0114628
NM_058000	Sodh1	FBtr0081627	CG1982	3.23668	1.13281708187435e-16
NM_144111	BomS3	FBtr0086665	CG16844	3.23432	8.49575243012396e-05
NM_080120	msopa	FBtr0078482	CG14560	3.16897	2.16518034087056e-08
NM_142884	CG4408	FBtr0084431	CG4408	3.13251	0.0375157
NM_001276097	Acp98AB	FBtr0310089	CG43619	3.0781	0.00253365
NM_136988	CG13323	FBtr0087797	CG13323	3.07373	5.89461385648013e-63
NM_136171	CG16772	FBtr0081302	CG16772	3.06885	3.2243044786621303e-52
NM_140786	CG18234	FBtr0300049	CG18234	3.05956	0.00916606
NM_167271	ssp7	FBtr0073474	CG32667	3.03273	0.0324902
NM_144378	lectin-30A	FBtr0079816	CG17011	3.02795	0.00103587
NM_137858	CG42565	FBtr0301269	CG42565	2.93595	3.7180484978027e-05
NM_140231	CG6071	FBtr0076136	CG6071	2.9112	0.00579737
NM_058155	Gld	FBtr0081596	CG1152	2.82278	2.51431271662299e-16
NM_142086	CG9649	FBtr0082902	CG9649	2.82209	0.0331243
NM_001032095	Adh	FBtr0100589	CG3481	2.78512	1.25348944458214e-38
NM_141082	CG7166	FBtr0301161	CG7166	2.78339	1.21759590716532e-07
NM_144379	lectin-28C	FBtr0308065	CG7106	2.74199	0.00528119
NM_143454	Obp99c	FBtr0085463	CG7584	2.7349	5.4663528202873e-12
NM_001170207	CG34034	FBtr0300407	CG34034	2.73185	1.46630487778361e-11
NM_137839	CG4269	FBtr0071854	CG4269	2.67368	0.000326937
NM_135858	CG15293	FBtr0080603	CG15293	2.63917	7.55187524797514e-09
NM_132357	CG1468	FBtr0071388	CG1468	2.59636	0.000637097
NM_144361	SP1029	FBtr0085398	CG11956	2.59476	0.0116622
NM_079707	e	FBtr0084106	CG3331	2.50662	5.30914283109038e-06
NM_140299	Miox	FBtr0290130	CG6910	2.49929	7.28610831359695e-16
NM_078559	sev	FBtr0073393	CG18085	2.48221	4.30717219976318e-13
NM_137068	tum	FBtr0087641	CG13345	2.48092	3.97418944833244e-20
NM_143742	TwdlT	FBtr0085101	CG5812	2.45821	1.01505824426905e-07
NM_143308	CG5402	FBtr0085213	CG5402	2.42844	1.18829554671226e-06
NM_057806	Cyt-b5-r	FBtr0080932	CG13279	2.42557	1.07758043972632e-10
NM_144001	CG6503	FBtr0085025	CG6503	2.41659	0.00103587
NM_140621	CG4998	FBtr0075377	CG4998	2.39217	3.6394821398904705e-09
NM_167407	betaNACtes3	FBtr0073914	CG32601	2.39204	1.51414987982084e-05
NM_139356	FASN2	FBtr0077657	CG3524	2.37695	2.72313922150083e-16
NM_137369	CG10764	FBtr0086919	CG10764	2.36491	0.0400043
NM_131995	CG15784	FBtr0070777	CG15784	2.33337	3.42780915241536e-10
NM_080292	Cyp4g1	FBtr0070099	CG3972	2.29723	0.00820383
NM_142353	CG5292	FBtr0083410	CG5292	2.2741	0.00495029
NM_001169596	Spn42Dd	FBtr0300357	CG9456	2.26291	0.0152452
NM_134747	CG5397	FBtr0077920	CG5397	2.25205	0.0369895
NM_001038940	CG34002	FBtr0302155	CG34002	2.24356	0.0157895
NM_136172	CG10680	FBtr0081303	CG10680	2.13991	3.03332874906453e-05
NM_132499	PGRP-SA	FBtr0073509	CG11709	2.11036	1.29043834945053e-09
NM_143574	CG15546	FBtr0085718	CG15546	2.0652	0.0127267
NM_142028	CCHa2	FBtr0082762	CG14375	2.05472	0.0342619
NM_079035	Tsf3	FBtr0087130	CG3666	2.02637	5.39319911100975e-10
NM_136986	CG44250	FBtr0339104	CG44250	2.0122	0.0222257
NM_132952	wus	FBtr0074418	CG9089	2.01054	0.0420883
NM_144107	CG16926	FBtr0086499	CG16926	2.0007	4.6605079105985e-05
NM_134817	CG4267	FBtr0077751	CG4267	1.9902	0.0181449
NM_137744	twz	FBtr0071692	CG10440	1.98023	0.0195523
NM_136157	Fbp	FBtr0081321	CG31692	1.97789	0.00778608
NM_132886	Had1	FBtr0074240	CG9914	1.97502	3.3673698550742e-05
NM_206108	BaraA1	FBtr0087656	CG33470	1.96679	1.8278318544186e-05
NM_001038788	CG33995	FBtr0100048	CG33995	1.93485	4.08604484902163e-09
NM_001169422	Sfp26Ad	FBtr0301935	CG42603	1.91165	0.0189792
NM_079239	Hn	FBtr0076811	CG7399	1.90609	0.0408083
NM_079022	AttB	FBtr0087438	CG18372	1.89423	1.92479539207625e-06
NM_001031947	Srg3	FBtr0091930	CG33926	1.87134	0.0105343
NM_001103755	CG2906	FBtr0113052	CG2906	1.84871	0.0119443
NM_141100	CG14567	FBtr0078454	CG14567	1.83208	0.0304278
NM_135462	CG13116	FBtr0079863	CG13116	1.81071	0.00519635
NM_001015405	FASN3	FBtr0305959	CG17374	1.80549	0.000163844
NM_138265	SA2	FBtr0301788	CG13916	1.78099	5.22574594241626e-09
NM_165976	CG4716	FBtr0087746	CG4716	1.76889	1.14309824470505e-06
NM_167161	spirit	FBtr0071230	CG2056	1.76279	0.00787157
NM_206607	CG3857	FBtr0070349	CG3857	1.72827	6.877826140098529e-11
NM_080128	Bka	FBtr0079874	CG4539	1.67118	0.00253261
NM_001273653	tj	FBtr0329891	CG10034	1.66675	0.0373058
NM_136987	CG13321	FBtr0087792	CG13321	1.66583	0.000420002
NM_078525	Traf6	FBtr0071188	CG10961	1.63569	0.0433734
NM_134964	bark	FBtr0077496	CG3921	1.62813	2.06971834266522e-06
NM_135595	CG17108	FBtr0080127	CG17108	1.61898	0.016583
NM_137111	Arc1	FBtr0087560	CG12505	1.61775	6.23674874755482e-51
NM_078604	hiw	FBtr0073970	CG32592	1.60503	0.00451133
NM_001103661	Shawl	FBtr0308029	CG34366	1.57686	0.0313798
NM_057549	ple	FBtr0076956	CG10118	1.57593	0.00112051
NM_001031876	CG33665	FBtr0302414	CG33665	1.56375	1.22077940901429e-18
NM_079609	PolQ	FBtr0082662	CG6019	1.56371	0.00649073
NM_176572	Boh1	FBtr0085271	CG33213	1.55496	9.54064647245003e-05
NM_057466	18w	FBtr0086309	CG8896	1.54446	0.00988357
NM_079521	NPFR	FBtr0078590	CG1147	1.53791	0.0298527
NM_143273	Cpr97Eb	FBtr0085135	CG15884	1.50839	0.0351669
NM_080112	nec	FBtr0089052	CG1857	1.49514	5.60107011041773e-10
NM_001032011	CG10097	FBtr0100525	CG10097	1.47744	0.0370991
NM_167767	CG32819	FBtr0070050	CG32819	1.46538	5.19100027167425e-15
NM_165075	NimB2	FBtr0080618	CG31839	1.46368	0.0121395
NM_135679	Mal-B2	FBtr0080276	CG14935	1.4581	0.00385092
NM_080527	drm	FBtr0077530	CG10016	1.45426	0.0160863
NM_136107	CG17568	FBtr0081233	CG17568	1.44359	0.0364365
NM_001169762	Arms	FBtr0302701	CG30387	1.43991	0.0158871
NM_168894	AcCoAS	FBtr0078413	CG9390	1.42587	1.56498178206994e-06
NM_169444	mfas	FBtr0082489	CG3359	1.42017	4.9799341951601405e-20
NM_080159	Acp95EF	FBtr0084561	CG17924	1.4182	0.000116139
NM_139946	CG7194	FBtr0076714	CG7194	1.41288	3.71778969034841e-07
NM_136561	CG12376	FBtr0088706	CG12376	1.40101	3.2931915757614797e-18
NM_167974	CG1271	FBtr0072986	CG1271	1.39929	0.0152586
NM_170539	mesh	FBtr0085779	CG31004	1.39873	0.00222397
NM_170092	Lsd-1	FBtr0084455	CG10374	1.38925	0.0390155
NM_139703	Membrin	FBtr0077145	CG4780	1.38904	0.034214
NM_136152	CG10462	FBtr0081325	CG10462	1.38689	0.0193673
NM_165718	CG30008	FBtr0088380	CG30008	1.38265	0.0459442
NM_001032129	His2B:CG33902	FBtr0091906	CG33902	1.35021	0.049577
NM_206066	Mmp2	FBtr0088501	CG1794	1.3304	0.0379242
NM_169676	cv-d	FBtr0083189	CG31150	1.32414	0.00016927
NM_164363	CG4822	FBtr0078156	CG4822	1.32386	0.0354451
NM_079411	mus304	FBtr0075122	CG7347	1.32242	0.00325121
NM_134994	CG15435	FBtr0077441	CG15435	1.29955	0.0112707
NM_141055	rgn	FBtr0078346	CG6014	1.29243	0.00595351
NM_079060	Pepck1	FBtr0086701	CG17725	1.28661	1.2815844430458399e-11
NM_142453	PKD	FBtr0083589	CG7125	1.28578	0.0112707
NM_137481	GstE3	FBtr0086671	CG17524	1.2856	3.78143576123367e-06
NM_001298547	CG43784	FBtr0346026	CG43784	1.27426	2.04087955260143e-15
NM_139404	mRpL46	FBtr0072776	CG13922	1.24507	0.0397416
NM_140707	CG13723	FBtr0075213	CG13723	1.22928	0.00012884
NM_078677	Tsf1	FBtr0074559	CG6186	1.2238	1.49081006747726e-23
NM_141338	Sec20	FBtr0078666	CG2023	1.21779	0.000449269
NM_169874	bnl	FBtr0083795	CG4608	1.21209	0.0164054
NM_137532	CG15096	FBtr0086632	CG15096	1.20464	9.79249789783583e-07
NM_136365	Ptr	FBtr0086003	CG11212	1.20374	0.00212072
NM_080227	EbpIII	FBtr0072164	CG11390	1.19934	5.11079198214536e-08
NM_078879	Tep4	FBtr0081254	CG10363	1.19546	0.000344728
NM_138259	Hmbs	FBtr0072679	CG9165	1.1913	2.45712224350737e-05
NM_165243	Socs36E	FBtr0081040	CG15154	1.18417	0.00149603
NM_001316656	Mst77Y-7	FBtr0346746	CG45768	1.18076	7.96963239907545e-06
NM_205955	CG33301	FBtr0079935	CG33301	1.16736	0.0412559
NM_132741	CG5334	FBtr0073935	CG5334	1.16148	2.95965794598261e-06
NM_057726	sw	FBtr0089397	CG18000	1.13269	0.000364979
NM_132119	CG14439	FBtr0070960	CG14439	1.127	0.0189933
NM_166683	Mmp1	FBtr0273263	CG4859	1.11572	0.000131464
NM_140817	Ir75d	FBtr0309798	CG14076	1.10618	0.0369895
NM_079573	alphaTub85E	FBtr0082087	CG9476	1.10546	7.47154556600776e-08
NM_134983	Tps1	FBtr0077431	CG4104	1.09481	9.42543601514494e-05
NM_135182	Fic	FBtr0079257	CG9523	1.08797	1.8978503178096e-05
NM_140376	snky	FBtr0334063	CG11281	1.07621	3.3226315373817e-05
NM_168307	Galk	FBtr0076553	CG5288	1.06351	0.00386303
NM_139627	Ctl1	FBtr0073232	CG1311	1.06255	0.0224141
NM_057634	pelo	FBtr0079847	CG3959	1.05191	8.86030591070673e-05
NM_168314	teq	FBtr0076525	CG4821	1.02943	0.0398482
NM_142233	c(3)G	FBtr0083194	CG17604	1.01829	0.0368491
NM_079541	alpha-Est5	FBtr0081547	CG1089	1.01513	0.0280879
NM_169336	Timp	FBtr0082245	CG6281	1.01387	0.0320556
NM_137621	CG10444	FBtr0086305	CG10444	0.997077	0.000287268
NM_079936	Pgm1	FBtr0075492	CG5165	0.995911	0.00501619
NM_167482	Muc14A	FBtr0074205	CG32580	0.992631	2.75413137844182e-07
NM_001202293	CG42788	FBtr0303485	CG42788	0.991151	0.0106509
NM_168589	Gbs-70E	FBtr0075723	CG9238	0.987249	0.0176804
NM_079355	Pdi	FBtr0075648	CG6988	0.987067	1.16361862883376e-08
NM_143767	Spn27A	FBtr0079321	CG11331	0.986497	0.0421455
NM_136498	ACC	FBtr0088871	CG11198	0.979694	2.32916644232026e-05
NM_175946	NLaz	FBtr0077942	CG33126	0.975113	8.61971470744448e-07
NM_166376	Obp56i	FBtr0086337	CG30448	0.974981	0.0116034
NM_165716	peo	FBtr0472692	CG46338	0.972429	0.0400803
NM_140730	qjt	FBtr0075223	CG13732	0.96866	0.000314156
NM_164701	Nhe3	FBtr0273247	CG11328	0.964718	0.00975496
NM_142218	AOX1	FBtr0083154	CG18522	0.964071	4.41165205197129e-07
NM_144173	Nplp2	FBtr0075839	CG11051	0.962857	0.00451197
NM_137808	Swim	FBtr0071784	CG3074	0.960692	0.000767837
NM_079895	apolpp	FBtr0089188	CG11064	0.960452	1.3935237949526901e-10
NM_079205	Dhc64C	FBtr0073359	CG7507	0.950651	1.57267791345326e-06
NM_136640	Non1	FBtr0088554	CG8801	0.939549	0.000469719
NM_131973	CG12680	FBtr0300018	CG12680	0.938425	0.00798158
NM_166333	CG10737	FBtr0086585	CG10737	0.936245	0.0210462
NM_166336	cora	FBtr0086506	CG11949	0.928452	0.000654841
NM_079847	Mlc2	FBtr0089747	CG2184	0.921823	0.00390975
NM_078824	salr	FBtr0080235	CG4881	0.920892	0.00460687
NM_132428	Pgls	FBtr0073379	CG17333	0.92083	0.0307531
NM_165626	blo	FBtr0088711	CG8740	0.920225	0.031729
NM_165967	Spt-I	FBtr0087729	CG4016	0.910271	0.0351669
NM_166280	Dp1	FBtr0086679	CG5170	0.908612	5.51317787623502e-05
NM_143526	CG9737	FBtr0085639	CG9737	0.907496	0.0187603
NM_001043235	CG12814	FBtr0110786	CG12814	0.90722	0.00292533
NM_079862	Alp4	FBtr0085733	CG1462	0.906888	0.0128919
NM_166997	Gem4b	FBtr0344825	CG32786	0.903886	0.0167886
NM_078577	Hsc70-3	FBtr0073608	CG4147	0.903719	5.31563310330344e-06
NM_142338	kuk	FBtr0083397	CG5175	0.898692	0.000637097
NM_135623	CG14070	FBtr0080177	CG14070	0.894245	0.0129962
NM_169679	glob1	FBtr0083245	CG9734	0.884332	0.00232624
NM_139630	CG1316	FBtr0073233	CG1316	0.879417	0.0260658
NM_166592	tbrd-3	FBtr0072041	CG30417	0.877872	0.00445912
NM_170399	rdog	FBtr0085386	CG11897	0.876898	0.0357101
NM_141403	CG15185	FBtr0081675	CG15185	0.875745	0.0434837
NM_206495	Tm1	FBtr0089957	CG4898	0.875515	1.54661432901056e-05
NM_140982	BNIP3	FBtr0078216	CG5059	0.875289	0.00433371
NM_136570	Sec31	FBtr0088642	CG8266	0.873546	0.0299012
NM_167838	CG17129	FBtr0072612	CG17129	0.870948	0.0114458
NM_205892	Slh	FBtr0077782	CG3539	0.870702	0.0343513
NM_141339	dgrn	FBtr0078638	CG10981	0.868479	0.00485893
NM_079858	Sap-r	FBtr0085713	CG12070	0.866165	1.63938076196143e-07
NM_135535	CG5381	FBtr0080060	CG5381	0.865885	0.0459442
NM_078782	Tep2	FBtr0079510	CG7052	0.86489	9.00139264907101e-05
NM_131991	NAAT1	FBtr0070797	CG3252	0.864551	0.00042093
NM_142327	Irc	FBtr0083371	CG8913	0.863395	0.00594143
NM_130614	moody	FBtr0070341	CG4322	0.862678	0.0146718
NM_078535	Nrg	FBtr0071207	CG1634	0.861327	0.00487224
NM_143012	Cftr	FBtr0089906	CG5789	0.859253	0.00576946
NM_166377	CG30447	FBtr0086338	CG30447	0.833565	0.000306004
NM_132598	Paics	FBtr0073705	CG3989	0.832879	0.0447257
NM_079026	scb	FBtr0087369	CG8095	0.829222	0.000162917
NM_176385	Glg1	FBtr0078388	CG33214	0.816423	0.0381967
NM_142483	CG7702	FBtr0083664	CG7702	0.810304	0.0418284
NM_205958	CG33303	FBtr0080052	CG33303	0.80698	0.0018175
NM_078546	Idgf4	FBtr0071393	CG1780	0.798795	2.83258826354618e-06
NM_132784	PPYR1	FBtr0074023	CG15031	0.790317	0.00252858
NM_079031	Acly	FBtr0300596	CG8322	0.778122	0.00554396
NM_139956	GAPcenA	FBtr0076605	CG7112	0.777378	0.0498039
NM_134513	SkpD	FBtr0074796	CG12700	0.766073	0.0304278
NM_165250	Fas3	FBtr0081051	CG5803	0.755807	0.038481
NM_143413	Ctl2	FBtr0085371	CG11880	0.746947	0.0052885
NM_135561	Nse4	FBtr0273339	CG13142	0.743889	0.0372912
NM_136041	Pde11	FBtr0112544	CG34341	0.741736	0.0229873
NM_001201896	tweek	FBtr0304927	CG42555	0.737669	0.0228865
NM_170091	udt	FBtr0084464	CG10217	0.735247	0.0159464
NM_135363	CG7806	FBtr0079600	CG7806	0.731663	0.0470694
NM_134482	CG14207	FBtr0074733	CG14207	0.730164	0.00841401
NM_166704	zip	FBtr0072398	CG15792	0.722623	0.00218019
NM_165269	CG10602	FBtr0089314	CG10602	0.719421	0.000740716
NM_143647	Pos	FBtr0085873	CG2053	0.719104	0.000637097
NM_079503	Nep2	FBtr0078891	CG9761	0.718661	0.00596366
NM_143344	Gp93	FBtr0085254	CG5520	0.714244	0.00255879
NM_080054	mys	FBtr0071105	CG1560	0.713673	0.00307573
NM_135665	CG31705	FBtr0080242	CG31705	0.711902	0.0385016
NM_057256	AnxB9	FBtr0089517	CG5730	0.709326	0.000142156
NM_170060	fzo	FBtr0084399	CG4568	0.707747	0.00151666
NM_176734	Gmap	FBtr0074042	CG33206	0.702568	0.0158871
NM_079427	Uggt	FBtr0075064	CG6850	0.692364	0.0354213
NM_132205	CG2233	FBtr0071123	CG2233	0.690883	0.000178099
NM_078989	Lac	FBtr0087933	CG12369	0.665376	0.000561822
NM_001015167	Maf1	FBtr0113829	CG40196	0.661588	0.0389942
NM_079770	Stt3B	FBtr0084786	CG7748	0.653385	0.0277956
NM_140518	AGO2	FBtr0075559	CG7439	0.64259	0.023351
NM_080104	Abl	FBtr0075357	CG4032	0.642002	0.037526
NM_079972	Hmgs	FBtr0087145	CG4311	0.641038	0.0491286
NM_079310	Nrx-IV	FBtr0075998	CG6827	0.638336	0.00349673
NM_138186	mthl10	FBtr0072572	CG17061	0.634548	0.00826526
NM_135513	Npc1a	FBtr0079957	CG5722	0.628456	0.0122213
NM_001031927	CG18170	FBtr0100190	CG18170	0.627751	0.0429222
NM_080343	Moe	FBtr0071269	CG10701	0.62755	0.00225538
NM_141204	Cont	FBtr0078917	CG1084	0.626224	0.0050213
NM_135766	CG16974	FBtr0080489	CG16974	0.621583	0.0389942
NM_135948	CaBP1	FBtr0080837	CG5809	0.616703	0.0359518
NM_170391	Vha100-1	FBtr0085374	CG1709	0.615941	0.0285556
NM_139370	Tmep	FBtr0072745	CG12004	0.614786	0.00151826
NM_206655	CG33223	FBtr0071239	CG33223	0.614287	0.00231029
NM_130639	Grp170	FBtr0070411	CG2918	0.609698	0.0297814
NM_057391	alpha-Spec	FBtr0072789	CG1977	0.593315	0.0386459
NM_169581	Dnaaf5	FBtr0082943	CG31320	0.578713	0.00222397
NM_057425	tud	FBtr0071582	CG9450	0.575552	0.0079169
NM_144474	Desat1	FBtr0082626	CG5887	0.574636	0.000892405
NM_136920	CG8839	FBtr0087957	CG8839	0.569965	0.0197151
NM_166016	shot	FBtr0087616	CG18076	0.569384	0.00381666
NM_137675	CAH14	FBtr0335284	CG15227	0.564395	0.033355
NM_168363	vsg	FBtr0076398	CG16707	0.557123	0.0343534
NM_135600	EMC3	FBtr0080122	CG6750	0.555513	0.0367174
NM_140114	Hez	FBtr0076359	CG14164	0.549891	0.0188239
NM_167877	Naa30B	FBtr0072714	CG32319	0.548361	0.0217194
NM_140158	CG6409	FBtr0076273	CG6409	0.547269	0.0159464
NM_079949	Mcr	FBtr0079543	CG7586	0.544558	0.0319851
NM_138263	FucTD	FBtr0072693	CG9169	0.543411	0.0116661
NM_144103	CG13946	FBtr0078004	CG13946	0.542518	0.0114487
NM_079118	betaTub60D	FBtr0072270	CG3401	0.542374	0.00144655
NM_137400	Sema1b	FBtr0086890	CG6446	0.540953	0.0359518
NM_139670	CG12493	FBtr0073363	CG12493	0.538134	0.00305355
NM_078664	beta-Spec	FBtr0074454	CG5870	0.535628	0.0290995
NM_134904	FASN1	FBtr0077659	CG3523	0.528219	0.033926
NM_166554	blw	FBtr0071883	CG3612	0.52767	0.0268465
NM_136601	CG8197	FBtr0088661	CG8197	0.524495	0.0193255
NM_001042998	CG17528	FBtr0111274	CG17528	0.5138	0.00655294
NM_080366	eEF2	FBtr0085911	CG2238	0.513509	0.000466674
NM_143257	Spag1	FBtr0085068	CG18472	0.496584	0.0280879
NM_142812	CG13843	FBtr0084269	CG13843	0.492633	0.0327939
NM_079569	Calr	FBtr0082103	CG9429	0.492362	0.0129776
NM_139684	CG17030	FBtr0073374	CG17030	0.486924	0.029584
NM_169106	Hat1	FBtr0078669	CG2051	0.478503	0.0197151
NM_143756	cathD	FBtr0088898	CG1548	0.456919	0.0324507
NM_167001	cib	FBtr0070639	CG4944	0.453804	0.00642892
NM_137063	CG6357	FBtr0087638	CG6357	0.451319	0.00968045
NM_057402	sta	FBtr0070289	CG14792	0.448535	0.0250882
NM_168267	Idh	FBtr0076667	CG7176	0.445126	0.0068074
NM_132910	CG9777	FBtr0074287	CG9777	0.432764	0.023211
NM_135649	Nup160	FBtr0080199	CG4738	0.42677	0.0441518
NM_058027	eEF1alpha1	FBtr0088035	CG8280	0.42589	0.00260643
NM_001031952	CG11714	FBtr0076156	CG11714	0.420733	0.0172259
NM_137008	Qsox1	FBtr0087760	CG4670	0.409556	0.0211702
NM_132436	CG15208	FBtr0073383	CG15208	0.39848	0.0283849
NM_131958	CG2871	FBtr0070734	CG2871	0.395719	0.0245088
NM_134784	CG7295	FBtr0077891	CG7295	0.370069	0.0295929

## Sheet: GO_up
ONTOLOGY	ID	Description	GeneRatio	BgRatio	RichFactor	FoldEnrichment	zScore	pvalue	p.adjust	qvalue	geneID	Count
BP	GO:0044703	multi-organism reproductive process	11/338	116/53071	0.0948276	14.8893	11.9894	2.57704852706719e-10	3.73414331572035e-07	3.57531574597321e-07	NM_001169631/NM_057803/NM_078870/NM_057296/NM_176322/NM_143375/NM_079168/NM_058155/NM_079521/NM_080227/NM_079503	11
BP	GO:0007320	insemination	10/338	98/53071	0.102041	16.0219	11.9166	8.19994978978426e-10	3.9605757484658e-07	3.79211713085462e-07	NM_001169631/NM_057803/NM_078870/NM_057296/NM_176322/NM_143375/NM_079168/NM_058155/NM_080227/NM_079503	10
BP	GO:0044706	multi-multicellular organism process	10/338	98/53071	0.102041	16.0219	11.9166	8.19994978978426e-10	3.9605757484658e-07	3.79211713085462e-07	NM_001169631/NM_057803/NM_078870/NM_057296/NM_176322/NM_143375/NM_079168/NM_058155/NM_080227/NM_079503	10
BP	GO:0046692	sperm competition	9/338	84/53071	0.107143	16.823	11.6195	3.75142389494439e-09	1.3589533059436e-06	1.30115176145703e-06	NM_001169631/NM_057803/NM_078870/NM_057296/NM_176322/NM_143375/NM_079168/NM_058155/NM_079503	9
BP	GO:0045924	regulation of female receptivity	12/338	230/53071	0.0521739	8.19208	8.75134	3.62838783198771e-08	1.05150679371004e-05	1.00678213948628e-05	NM_001169631/NM_080167/NM_206582/NM_057980/NM_078870/NM_176322/NM_079774/NM_143375/NM_079775/NM_078826/NM_001276097/NM_078535	12
BP	GO:0046008	regulation of female receptivity, post-mating	8/338	80/53071	0.1	15.7015	10.5353	4.84917054456999e-08	1.17107468651365e-05	1.1212643469725e-05	NM_001169631/NM_206582/NM_057980/NM_078870/NM_176322/NM_143375/NM_078826/NM_001276097	8
BP	GO:0060180	female mating behavior	12/338	276/53071	0.0434783	6.82673	7.77007	2.61961078099139e-07	5.42259431665217e-05	5.19195038999496e-05	NM_001169631/NM_080167/NM_206582/NM_057980/NM_078870/NM_176322/NM_079774/NM_143375/NM_079775/NM_078826/NM_001276097/NM_078535	12
BP	GO:0007620	copulation	10/338	186/53071	0.0537634	8.44166	8.13957	3.81524509020436e-07	6.91036266963265e-05	6.61643819590704e-05	NM_001169631/NM_057803/NM_078870/NM_057296/NM_176322/NM_143375/NM_079168/NM_058155/NM_080227/NM_079503	10
BP	GO:0045434	negative regulation of female receptivity, post-mating	6/338	60/53071	0.1	15.7015	9.12211	2.39248553177411e-06	0.00038519	0.000368807	NM_206582/NM_057980/NM_078870/NM_143375/NM_078826/NM_001276097	6
BP	GO:0018991	egg-laying behavior	6/338	68/53071	0.0882353	13.8542	8.49166	5.01162982746446e-06	0.000726185	0.000695298	NM_080167/NM_206582/NM_001043122/NM_176322/NM_079774/NM_079775	6
BP	GO:0007621	negative regulation of female receptivity	6/338	82/53071	0.0731707	11.4889	7.61001	1.48781805944951e-05	0.00195986	0.0018765	NM_206582/NM_057980/NM_078870/NM_143375/NM_078826/NM_001276097	6
BP	GO:0009620	response to fungus	11/338	369/53071	0.0298103	4.68066	5.68024	2.93654180232444e-05	0.00354587	0.00339505	NM_206487/NM_143454/NM_001169596/NM_206108/NM_167161/NM_080112/NM_078677/NM_078879/NM_143767/NM_139370/NM_079949	11
BP	GO:0160033	regulation of Toll receptor ligand protein activation cascade	3/338	12/53071	0.25	39.2537	10.6103	5.39801898715514e-05	0.00488858	0.00468065	NM_001169596/NM_080112/NM_143767	3
BP	GO:0160035	negative regulation of Toll receptor ligand protein activation cascade	3/338	12/53071	0.25	39.2537	10.6103	5.39801898715514e-05	0.00488858	0.00468065	NM_001169596/NM_080112/NM_143767	3
BP	GO:2000257	regulation of protein activation cascade	3/338	12/53071	0.25	39.2537	10.6103	5.39801898715514e-05	0.00488858	0.00468065	NM_001169596/NM_080112/NM_143767	3
BP	GO:2000258	negative regulation of protein activation cascade	3/338	12/53071	0.25	39.2537	10.6103	5.39801898715514e-05	0.00488858	0.00468065	NM_001169596/NM_080112/NM_143767	3
BP	GO:0006633	fatty acid biosynthetic process	9/338	280/53071	0.0321429	5.0469	5.4358	8.78615183484524e-05	0.0074889	0.00717037	NM_142574/NM_139356/NM_001015405/NM_168894/NM_165718/NM_136498/NM_079031/NM_144474/NM_134904	9							cuticle
BP	GO:0072330	monocarboxylic acid biosynthetic process	9/338	286/53071	0.0314685	4.94102	5.35031	0.000103151	0.00830366	0.00795048	NM_142574/NM_139356/NM_001015405/NM_168894/NM_165718/NM_136498/NM_079031/NM_144474/NM_134904	9
BP	GO:0045861	negative regulation of proteolysis	7/338	176/53071	0.0397727	6.24491	5.57993	0.000146549	0.0111763	0.0107009	NM_080217/NM_079168/NM_080218/NM_001169596/NM_080112/NM_169336/NM_143767	7
BP	GO:0035151	regulation of tube size, open tracheal system	10/338	376/53071	0.0265957	4.17593	4.9479	0.000170728	0.0123692	0.0118431	NM_134534/NM_132952/NM_134964/NM_166683/NM_166336/NM_078535/NM_166704/NM_078989/NM_079310/NM_079949	10
BP	GO:0046693	sperm storage	4/338	48/53071	0.0833333	13.0846	6.70596	0.000252117	0.0173961	0.0166562	NM_078870/NM_176322/NM_143375/NM_058155	4
BP	GO:0018279	protein N-linked glycosylation via asparagine	3/338	20/53071	0.15	23.5522	8.07605	0.000269334	0.0177393	0.0169848	NM_205958/NM_079427/NM_079770	3
BP	GO:0035150	regulation of tube size	10/338	408/53071	0.0245098	3.8484	4.62403	0.000326597	0.0205756	0.0197004	NM_134534/NM_132952/NM_134964/NM_166683/NM_166336/NM_078535/NM_166704/NM_078989/NM_079310/NM_079949	10
BP	GO:0006723	cuticle hydrocarbon biosynthetic process	3/338	24/53071	0.125	19.6268	7.30729	0.000469244	0.0261514	0.025039	NM_139356/NM_080292/NM_144474	3
BP	GO:0021682	nerve maturation	3/338	24/53071	0.125	19.6268	7.30729	0.000469244	0.0261514	0.025039	NM_078535/NM_079310/NM_141204	3
BP	GO:0120251	hydrocarbon biosynthetic process	3/338	24/53071	0.125	19.6268	7.30729	0.000469244	0.0261514	0.025039	NM_139356/NM_080292/NM_144474	3
BP	GO:0061343	cell adhesion involved in heart morphogenesis	5/338	102/53071	0.0490196	7.6968	5.41999	0.000511312	0.0274404	0.0262732	NM_166336/NM_078535/NM_078989/NM_079310/NM_141204	5
BP	GO:0120252	hydrocarbon metabolic process	3/338	26/53071	0.115385	18.1171	6.98934	0.000597128	0.0309013	0.029587	NM_139356/NM_080292/NM_144474	3
BP	GO:0072376	protein activation cascade	5/338	110/53071	0.0454545	7.13704	5.15844	0.00072091	0.03482	0.0333389	NM_001169596/NM_132499/NM_167161/NM_080112/NM_143767	5
BP	GO:0160032	Toll receptor ligand protein activation cascade	5/338	110/53071	0.0454545	7.13704	5.15844	0.00072091	0.03482	0.0333389	NM_001169596/NM_132499/NM_167161/NM_080112/NM_143767	5
BP	GO:0060857	establishment of glial blood-brain barrier	5/338	118/53071	0.0423729	6.65317	4.92186	0.000988884	0.0462224	0.0442563	NM_166336/NM_130614/NM_078535/NM_079310/NM_141204	5
CC	GO:0005918	septate junction	10/312	346/52169	0.0289017	4.83261	5.54814	5.1568290179751e-05	0.0123248	0.0118336	NM_134964/NM_170539/NM_166336/NM_130614/NM_078535/NM_165250/NM_078989/NM_079310/NM_141204/NM_079949	10
CC	GO:0070160	tight junction	10/312	406/52169	0.0246305	4.11843	4.89289	0.000190355	0.0227474	0.0218407	NM_134964/NM_170539/NM_166336/NM_130614/NM_078535/NM_165250/NM_078989/NM_079310/NM_141204/NM_079949	10
MF	GO:0004312	fatty acid synthase activity	3/313	10/50905	0.3	48.7907	11.8881	2.67595871787502e-05	0.00271748	0.0025124	NM_139356/NM_001015405/NM_134904	3
MF	GO:0004313	[acyl-carrier-protein] S-acetyltransferase activity	3/313	10/50905	0.3	48.7907	11.8881	2.67595871787502e-05	0.00271748	0.0025124	NM_139356/NM_001015405/NM_134904	3
MF	GO:0031177	phosphopantetheine binding	3/313	10/50905	0.3	48.7907	11.8881	2.67595871787502e-05	0.00271748	0.0025124	NM_139356/NM_001015405/NM_134904	3
MF	GO:0004866	endopeptidase inhibitor activity	10/313	314/50905	0.0318471	5.17948	5.8433	2.87564049278586e-05	0.00271748	0.0025124	NM_080217/NM_079168/NM_080218/NM_001169596/NM_080112/NM_078879/NM_169336/NM_143767/NM_078782/NM_079949	10
MF	GO:0030414	peptidase inhibitor activity	10/313	328/50905	0.0304878	4.95841	5.65703	4.15181971556096e-05	0.00306262	0.0028315	NM_080217/NM_079168/NM_080218/NM_001169596/NM_080112/NM_078879/NM_169336/NM_143767/NM_078782/NM_079949	10
MF	GO:0004315	3-oxoacyl-[acyl-carrier-protein] synthase activity	3/313	12/50905	0.25	40.6589	10.8071	4.86130753163362e-05	0.00306262	0.0028315	NM_139356/NM_001015405/NM_134904	3
MF	GO:0005534	galactose binding	4/313	36/50905	0.111111	18.0706	8.05901	7.0717112591103e-05	0.00377241	0.00348772	NM_001169631/NM_144383/NM_144378/NM_144379	4
MF	GO:0005179	hormone activity	7/313	166/50905	0.0421687	6.85814	5.94634	8.18116299418891e-05	0.00377241	0.00348772	NM_206582/NM_057980/NM_078870/NM_078826/NM_001276097/NM_142028/NM_144173	7
MF	GO:0061135	endopeptidase regulator activity	10/313	360/50905	0.0277778	4.51766	5.26833	8.98192110610326e-05	0.00377241	0.00348772	NM_080217/NM_079168/NM_080218/NM_001169596/NM_080112/NM_078879/NM_169336/NM_143767/NM_078782/NM_079949	10
MF	GO:0003756	protein disulfide isomerase activity	4/313	48/50905	0.0833333	13.553	6.84383	0.000220436	0.00757497	0.00700331	NM_142741/NM_079355/NM_135948/NM_137008	4
MF	GO:0016864	intramolecular oxidoreductase activity, transposing S-S bonds	4/313	48/50905	0.0833333	13.553	6.84383	0.000220436	0.00757497	0.00700331	NM_142741/NM_079355/NM_135948/NM_137008	4
MF	GO:0016418	S-acetyltransferase activity	3/313	22/50905	0.136364	22.1776	7.81464	0.000325123	0.0102414	0.00946849	NM_139356/NM_001015405/NM_134904	3
MF	GO:0061134	peptidase regulator activity	10/313	474/50905	0.021097	3.43113	4.1827	0.000788274	0.0229206	0.0211908	NM_080217/NM_079168/NM_080218/NM_001169596/NM_080112/NM_078879/NM_169336/NM_143767/NM_078782/NM_079949	10
MF	GO:0004806	triglyceride lipase activity	6/313	188/50905	0.0319149	5.1905	4.52768	0.00114411	0.0308911	0.0285599	NM_001043245/NM_135584/NM_135585/NM_164937/NM_132974/NM_134817	6
MF	GO:0048018	receptor ligand activity	9/313	442/50905	0.020362	3.31159	3.83921	0.00181361	0.045703	0.0422539	NM_206582/NM_057980/NM_078870/NM_078826/NM_001276097/NM_142028/NM_169874/NM_144173/NM_137400	9
